# Supplementary material for: Asymptomatic SARS-CoV-2 Infection Is Associated With Higher Levels of Serum IL-17C, Matrix Metalloproteinase 10 and Fibroblast Growth Factors Than Mild Symptomatic COVID-19
Source: Front Immunol. 2022 Apr 5;13:821730. doi: 10.3389/fimmu.2022.821730 (PMC9037090; doi:10.3389/fimmu.2022.821730)
Supplement: Supplementary file 2 [file Table_1.xls]

## Sheet: Table S1
PEA analysis. Longitudinal results per analyte normalized with baseline (for infected participants) or with results from day of enrollment for controls (uninfected participants).
Analyte	Type of sample	Time Point (related to SARS-CoV-2 infection)	raw p-value	adj p-value	fold change (vs baseline)
IL8	Infection	First PCR+	9.5e-07	4.6e-06	0.552246
IL8	Infection	3-10 days	0.000122411	0.00225237	0.677384
IL8	Infection	11-21 days	0.138633	0.343884	0.199263
IL8	Infection	22-35 days	0.0797428	0.262012	0.212549
IL8	Infection	>35 days	0.0361009	0.15232	-0.306326
IL8	Control	14 days	0.0513453	0.38119	0.196769
IL8	Control	56 days	0.0882041	0.261767	-0.23182
VEGFA	Infection	First PCR+	0.487919	0.547421	0.0322
VEGFA	Infection	3-10 days	0.166543	0.40321	0.11455
VEGFA	Infection	11-21 days	0.098192	0.291409	0.0932273
VEGFA	Infection	22-35 days	0.1316	0.343159	0.102511
VEGFA	Infection	>35 days	0.487757	0.846672	0.0611862
VEGFA	Control	14 days	0.969303	0.97325	-0.00207304
VEGFA	Control	56 days	0.957958	0.968485	-0.00465609
CD8A	Infection	First PCR+	2.16e-05	8.64e-05	0.268031
CD8A	Infection	3-10 days	0.643665	0.769945	0.0353687
CD8A	Infection	11-21 days	0.354015	0.614517	-0.0545554
CD8A	Infection	22-35 days	0.324139	0.584722	-0.115678
CD8A	Infection	>35 days	0.0564675	0.199808	-0.194607
CD8A	Control	14 days	0.00104471	0.0240284	-0.245212
CD8A	Control	56 days	0.92088	0.966636	-0.00919478
MCP-3	Infection	First PCR+	0.000275192	0.000937692	0.395264
MCP-3	Infection	3-10 days	0.316815	0.565297	0.120842
MCP-3	Infection	11-21 days	0.981584	0.982994	0.00216493
MCP-3	Infection	22-35 days	0.609354	0.757575	-0.0885766
MCP-3	Infection	>35 days	0.0245139	0.132663	-0.274288
MCP-3	Control	14 days	0.00680652	0.078275	0.221388
MCP-3	Control	56 days	3.66e-05	0.00336788	0.627435
GDNF	Infection	First PCR+	0.0658371	0.114283	0.0826892
GDNF	Infection	3-10 days	0.155107	0.385671	-0.0772972
GDNF	Infection	11-21 days	0.682232	0.871741	0.0173925
GDNF	Infection	22-35 days	0.457846	0.696896	-0.0552997
GDNF	Infection	>35 days	0.859484	0.990754	0.0146169
GDNF	Control	14 days	0.00517969	0.068076	-0.209894
GDNF	Control	56 days	0.678257	0.904342	-0.0314404
CDCP1	Infection	First PCR+	2.62e-13	4.01e-12	0.391138
CDCP1	Infection	3-10 days	0.189375	0.414822	0.105785
CDCP1	Infection	11-21 days	9.06e-06	0.000227618	0.281894
CDCP1	Infection	22-35 days	0.000837904	0.0095663	0.327289
CDCP1	Infection	>35 days	0.0180718	0.114894	0.206973
CDCP1	Control	14 days	0.255576	0.725206	-0.0682396
CDCP1	Control	56 days	0.00100773	0.0185422	0.470269
CD244	Infection	First PCR+	0.406542	0.485739	0.0343774
CD244	Infection	3-10 days	0.125208	0.330719	0.116253
CD244	Infection	11-21 days	0.959002	0.982994	-0.00244873
CD244	Infection	22-35 days	0.956423	0.968869	-0.00311207
CD244	Infection	>35 days	0.858063	0.990754	-0.0154641
CD244	Control	14 days	0.611203	0.780982	0.0291543
CD244	Control	56 days	0.563263	0.849512	-0.055623
IL7	Infection	First PCR+	0.22631	0.306184	0.0733323
IL7	Infection	3-10 days	0.696641	0.781597	0.0346723
IL7	Infection	11-21 days	0.112226	0.312861	-0.0932777
IL7	Infection	22-35 days	0.0103629	0.0595869	-0.312588
IL7	Infection	>35 days	0.0187327	0.114894	-0.295926
IL7	Control	14 days	0.820887	0.944021	-0.0204383
IL7	Control	56 days	0.00258398	0.0339609	-0.343103
OPG	Infection	First PCR+	0.00193722	0.00556952	0.172365
OPG	Infection	3-10 days	0.617833	0.768117	0.0381562
OPG	Infection	11-21 days	0.458424	0.702917	-0.0418618
OPG	Infection	22-35 days	0.918121	0.968869	-0.0084631
OPG	Infection	>35 days	0.826904	0.987989	-0.0220092
OPG	Control	14 days	0.204135	0.647601	0.0802239
OPG	Control	56 days	0.556824	0.849512	0.0523239
LAP TGF-beta-1	Infection	First PCR+	0.199489	0.273925	-0.0712774
LAP TGF-beta-1	Infection	3-10 days	0.861762	0.900933	0.0192187
LAP TGF-beta-1	Infection	11-21 days	0.665179	0.871741	-0.0296162
LAP TGF-beta-1	Infection	22-35 days	0.579034	0.745478	0.0518845
LAP TGF-beta-1	Infection	>35 days	0.775609	0.976664	0.0321523
LAP TGF-beta-1	Control	14 days	0.271463	0.725206	0.0867422
LAP TGF-beta-1	Control	56 days	0.884507	0.957348	-0.0140365
uPA	Infection	First PCR+	0.038917	0.0716074	0.0810719
uPA	Infection	3-10 days	0.431446	0.630049	0.0512487
uPA	Infection	11-21 days	0.786609	0.952211	0.0120366
uPA	Infection	22-35 days	0.126072	0.343159	0.0923607
uPA	Infection	>35 days	0.924988	0.990754	-0.00830539
uPA	Control	14 days	0.83962	0.953643	-0.00945956
uPA	Control	56 days	0.508845	0.807134	0.0636513
IL6	Infection	First PCR+	0.00124883	0.00382975	0.496245
IL6	Infection	3-10 days	0.91942	0.950411	-0.0178787
IL6	Infection	11-21 days	0.881747	0.982994	0.0177404
IL6	Infection	22-35 days	0.451927	0.696896	-0.167844
IL6	Infection	>35 days	0.158268	0.441233	-0.188947
IL6	Control	14 days	0.0711248	0.436232	-0.173886
IL6	Control	56 days	0.000510063	0.0156419	0.560647
IL-17C	Infection	First PCR+	0.328285	0.41373	0.119144
IL-17C	Infection	3-10 days	0.00534997	0.0307623	-0.477544
IL-17C	Infection	11-21 days	0.000160479	0.00184551	0.524432
IL-17C	Infection	22-35 days	0.015679	0.084851	0.566976
IL-17C	Infection	>35 days	0.000669441	0.0228186	0.59272
IL-17C	Control	14 days	0.000150105	0.0138096	-0.527933
IL-17C	Control	56 days	0.0035184	0.0345568	0.787967
MCP-1	Infection	First PCR+	3.18e-05	0.000121747	0.334471
MCP-1	Infection	3-10 days	0.0757741	0.240387	0.20176
MCP-1	Infection	11-21 days	0.235675	0.461634	0.0674523
MCP-1	Infection	22-35 days	0.304502	0.560284	0.08191
MCP-1	Infection	>35 days	0.905102	0.990754	0.0121562
MCP-1	Control	14 days	0.322978	0.725206	-0.0851313
MCP-1	Control	56 days	0.792147	0.934328	-0.0322713
IL-17A	Infection	First PCR+	0.0249778	0.0534409	0.109949
IL-17A	Infection	3-10 days	0.593323	0.758135	-0.0477679
IL-17A	Infection	11-21 days	0.115623	0.312861	0.0924848
IL-17A	Infection	22-35 days	0.000935833	0.0095663	0.330872
IL-17A	Infection	>35 days	0.00937882	0.0706415	0.208122
IL-17A	Control	14 days	0.144387	0.553485	0.147619
IL-17A	Control	56 days	0.163993	0.407767	0.13212
CXCL11	Infection	First PCR+	9.36e-16	2.15e-14	1.5073
CXCL11	Infection	3-10 days	0.00200938	0.0201687	0.624728
CXCL11	Infection	11-21 days	0.982994	0.982994	0.00228507
CXCL11	Infection	22-35 days	0.376539	0.641511	0.124077
CXCL11	Infection	>35 days	0.0391046	0.15232	-0.29935
CXCL11	Control	14 days	0.0474635	0.38119	0.170872
CXCL11	Control	56 days	0.0432771	0.199075	0.278057
AXIN1	Infection	First PCR+	0.000263398	0.000932025	0.433343
AXIN1	Infection	3-10 days	0.0611137	0.202425	0.401317
AXIN1	Infection	11-21 days	0.000182444	0.00186499	0.54203
AXIN1	Infection	22-35 days	3.01e-06	0.00027718	1.25493
AXIN1	Infection	>35 days	0.00124014	0.0228186	0.653768
AXIN1	Control	14 days	0.0538638	0.38119	0.335036
AXIN1	Control	56 days	0.00375617	0.0345568	0.52993
TRAIL	Infection	First PCR+	5.84e-10	4.88e-09	0.39513
TRAIL	Infection	3-10 days	0.370766	0.605717	0.0770585
TRAIL	Infection	11-21 days	7.39e-05	0.000971103	-0.221837
TRAIL	Infection	22-35 days	0.0407733	0.169525	-0.134345
TRAIL	Infection	>35 days	0.0490005	0.180322	-0.164243
TRAIL	Control	14 days	0.512167	0.759517	0.0404791
TRAIL	Control	56 days	0.0108995	0.0716251	-0.24662
IL-20RA	Infection	First PCR+	0.0058504	0.014951	0.087511
IL-20RA	Infection	3-10 days	0.653641	0.769945	0.0244159
IL-20RA	Infection	11-21 days	0.674846	0.871741	-0.0151985
IL-20RA	Infection	22-35 days	0.0192143	0.0982066	0.0869128
IL-20RA	Infection	>35 days	0.541043	0.86612	-0.0368297
IL-20RA	Control	14 days	0.181691	0.596984	-0.0766917
IL-20RA	Control	56 days	0.392475	0.785503	-0.0534052
CXCL9	Infection	First PCR+	0.11967	0.186604	0.24912
CXCL9	Infection	3-10 days	0.125817	0.330719	0.199088
CXCL9	Infection	11-21 days	5.13e-05	0.000787032	-0.609307
CXCL9	Infection	22-35 days	0.0451757	0.173174	-0.368459
CXCL9	Infection	>35 days	0.00122219	0.0228186	-0.648609
CXCL9	Control	14 days	0.133223	0.553485	0.311359
CXCL9	Control	56 days	0.464268	0.807134	0.13619
CST5	Infection	First PCR+	0.0865233	0.139652	0.0836466
CST5	Infection	3-10 days	0.482962	0.683578	0.0511156
CST5	Infection	11-21 days	9.9e-06	0.000227618	0.204409
CST5	Infection	22-35 days	0.000477795	0.00732619	0.295493
CST5	Infection	>35 days	0.001075	0.0228186	0.297132
CST5	Control	14 days	0.21843	0.669853	0.0954109
CST5	Control	56 days	0.0533033	0.206128	0.176908
IL-2RB	Infection	First PCR+	0.162773	0.237701	0.0603305
IL-2RB	Infection	3-10 days	0.552944	0.726726	0.0358485
IL-2RB	Infection	11-21 days	0.600035	0.857896	-0.0202297
IL-2RB	Infection	22-35 days	0.757249	0.830053	-0.0174959
IL-2RB	Infection	>35 days	0.815222	0.986848	-0.0132187
IL-2RB	Control	14 days	0.4752	0.759517	-0.0488961
IL-2RB	Control	56 days	0.0707492	0.241013	-0.121781
IL-1 alpha	Infection	First PCR+	0.635598	0.679942	-0.0189853
IL-1 alpha	Infection	3-10 days	0.186255	0.414822	-0.0906746
IL-1 alpha	Infection	11-21 days	0.365337	0.622425	-0.0398092
IL-1 alpha	Infection	22-35 days	0.680781	0.779481	0.021461
IL-1 alpha	Infection	>35 days	0.970619	0.992188	-0.0029118
IL-1 alpha	Control	14 days	0.87292	0.956069	0.0164174
IL-1 alpha	Control	56 days	0.945622	0.966636	-0.00684739
OSM	Infection	First PCR+	0.832164	0.860215	0.0283573
OSM	Infection	3-10 days	0.180405	0.414822	-0.305168
OSM	Infection	11-21 days	0.504796	0.761332	0.0929
OSM	Infection	22-35 days	0.0256195	0.112238	0.509714
OSM	Infection	>35 days	0.546032	0.86612	-0.109584
OSM	Control	14 days	0.925163	0.967215	-0.0119039
OSM	Control	56 days	0.938225	0.966636	-0.0116757
IL2	Infection	First PCR+	0.378931	0.458706	-0.0248564
IL2	Infection	3-10 days	0.753853	0.835596	-0.0134149
IL2	Infection	11-21 days	0.210494	0.430344	-0.0454266
IL2	Infection	22-35 days	0.408557	0.6712	-0.0421048
IL2	Infection	>35 days	0.00803412	0.0671944	-0.118097
IL2	Control	14 days	0.561494	0.759517	0.0358526
IL2	Control	56 days	0.717668	0.908333	0.0186452
CXCL1	Infection	First PCR+	7.6e-07	4.11e-06	0.297393
CXCL1	Infection	3-10 days	0.0616077	0.202425	0.124887
CXCL1	Infection	11-21 days	0.97874	0.982994	0.00138169
CXCL1	Infection	22-35 days	0.583417	0.745478	0.0375845
CXCL1	Infection	>35 days	0.00793772	0.0671944	-0.219176
CXCL1	Control	14 days	0.118979	0.547302	0.0783896
CXCL1	Control	56 days	0.0656919	0.241013	-0.14675
TSLP	Infection	First PCR+	0.494604	0.548236	0.0425979
TSLP	Infection	3-10 days	0.610633	0.768117	0.0456136
TSLP	Infection	11-21 days	0.188306	0.402886	-0.0666669
TSLP	Infection	22-35 days	0.34702	0.608087	0.0814652
TSLP	Infection	>35 days	0.664254	0.968543	-0.0338405
TSLP	Control	14 days	0.819355	0.944021	-0.0203904
TSLP	Control	56 days	0.979737	0.979737	0.00223826
CCL4	Infection	First PCR+	0.358231	0.43943	-0.0602201
CCL4	Infection	3-10 days	0.404523	0.6101	-0.0827105
CCL4	Infection	11-21 days	0.143304	0.343884	-0.0961242
CCL4	Infection	22-35 days	0.287465	0.548827	-0.0911172
CCL4	Infection	>35 days	0.17128	0.458663	-0.138172
CCL4	Control	14 days	0.559627	0.759517	0.0431409
CCL4	Control	56 days	0.0466233	0.204254	-0.194435
CD6	Infection	First PCR+	0.0105691	0.02628	-0.126098
CD6	Infection	3-10 days	0.992605	0.998591	0.000818462
CD6	Infection	11-21 days	0.0257752	0.103101	-0.121547
CD6	Infection	22-35 days	0.601601	0.757575	-0.0364469
CD6	Infection	>35 days	0.761679	0.976664	-0.0288613
CD6	Control	14 days	0.473281	0.759517	-0.04871
CD6	Control	56 days	0.136163	0.356081	-0.183668
SCF	Infection	First PCR+	0.0218463	0.0478537	-0.0713916
SCF	Infection	3-10 days	0.000258818	0.00396855	-0.226723
SCF	Infection	11-21 days	0.0723712	0.240727	-0.0630314
SCF	Infection	22-35 days	0.908693	0.968869	-0.00521621
SCF	Infection	>35 days	0.174491	0.458663	-0.0822738
SCF	Control	14 days	0.691762	0.837396	-0.0167487
SCF	Control	56 days	0.0784069	0.246068	-0.09853
IL18	Infection	First PCR+	5.85e-15	1.08e-13	0.483921
IL18	Infection	3-10 days	1.28e-05	0.000563923	0.444333
IL18	Infection	11-21 days	0.000495556	0.00414465	0.212107
IL18	Infection	22-35 days	0.0926782	0.275045	0.140915
IL18	Infection	>35 days	0.881949	0.990754	-0.01671
IL18	Control	14 days	0.492706	0.759517	0.046143
IL18	Control	56 days	0.472136	0.807134	0.0980813
SLAMF1	Infection	First PCR+	0.132337	0.198842	0.0713852
SLAMF1	Infection	3-10 days	0.998591	0.998591	-0.000123846
SLAMF1	Infection	11-21 days	0.653085	0.871741	-0.0228031
SLAMF1	Infection	22-35 days	0.18875	0.394659	0.0779331
SLAMF1	Infection	>35 days	0.711644	0.976664	-0.0323682
SLAMF1	Control	14 days	0.546535	0.759517	-0.0387765
SLAMF1	Control	56 days	0.40388	0.785503	0.0571035
TGF-alpha	Infection	First PCR+	0.18354	0.263838	-0.16231
TGF-alpha	Infection	3-10 days	0.254225	0.497632	-0.194917
TGF-alpha	Infection	11-21 days	0.123381	0.315307	0.194963
TGF-alpha	Infection	22-35 days	0.00901447	0.0552887	0.530613
TGF-alpha	Infection	>35 days	0.2154	0.518314	-0.241842
TGF-alpha	Control	14 days	0.48742	0.759517	-0.0779404
TGF-alpha	Control	56 days	0.41623	0.785503	-0.147895
MCP-4	Infection	First PCR+	0.522359	0.572108	-0.0474992
MCP-4	Infection	3-10 days	0.661148	0.769945	0.0512277
MCP-4	Infection	11-21 days	0.916595	0.982994	0.0072531
MCP-4	Infection	22-35 days	0.157916	0.357315	0.115991
MCP-4	Infection	>35 days	0.227514	0.523283	-0.143237
MCP-4	Control	14 days	0.580833	0.759517	0.0421113
MCP-4	Control	56 days	0.469328	0.807134	-0.0881109
CCL11	Infection	First PCR+	0.0817523	0.134307	0.0890588
CCL11	Infection	3-10 days	0.304217	0.559758	0.0795431
CCL11	Infection	11-21 days	0.277586	0.50964	0.0609187
CCL11	Infection	22-35 days	0.0561503	0.198686	0.153447
CCL11	Infection	>35 days	0.995891	0.995891	-0.000472564
CCL11	Control	14 days	0.673132	0.825708	-0.0324604
CCL11	Control	56 days	0.618082	0.902595	-0.0502943
TNFSF14	Infection	First PCR+	0.0376394	0.0706698	0.23424
TNFSF14	Infection	3-10 days	0.265094	0.508097	0.249254
TNFSF14	Infection	11-21 days	0.000393183	0.00361729	0.448261
TNFSF14	Infection	22-35 days	0.000131042	0.00401862	0.707268
TNFSF14	Infection	>35 days	0.675663	0.968543	0.0579913
TNFSF14	Control	14 days	0.11203	0.54246	0.269051
TNFSF14	Control	56 days	0.0802395	0.246068	0.229604
FGF-23	Infection	First PCR+	0.0261895	0.053569	0.0851222
FGF-23	Infection	3-10 days	0.646571	0.769945	0.0468685
FGF-23	Infection	11-21 days	0.235835	0.461634	0.0526873
FGF-23	Infection	22-35 days	0.0493645	0.181661	0.151098
FGF-23	Infection	>35 days	0.597971	0.901857	0.0440131
FGF-23	Control	14 days	0.947898	0.968963	0.00465783
FGF-23	Control	56 days	0.707319	0.908333	0.0292561
IL-10RA	Infection	First PCR+	0.000806165	0.00264883	0.117949
IL-10RA	Infection	3-10 days	0.119762	0.330719	0.0983085
IL-10RA	Infection	11-21 days	0.536986	0.78417	-0.0230901
IL-10RA	Infection	22-35 days	0.930342	0.968869	-0.00527655
IL-10RA	Infection	>35 days	0.725182	0.976664	-0.0244046
IL-10RA	Control	14 days	0.139252	0.553485	-0.0517517
IL-10RA	Control	56 days	0.87589	0.957348	-0.0155791
FGF-5	Infection	First PCR+	0.00263216	0.00710453	0.0967245
FGF-5	Infection	3-10 days	0.372833	0.605717	0.0507941
FGF-5	Infection	11-21 days	0.0348735	0.128335	0.0608035
FGF-5	Infection	22-35 days	0.0423814	0.169525	0.0864748
FGF-5	Infection	>35 days	0.391339	0.734759	0.0368444
FGF-5	Control	14 days	0.0151939	0.155315	-0.0960078
FGF-5	Control	56 days	0.10913	0.313749	-0.102885
MMP-1	Infection	First PCR+	0.243124	0.319535	-0.0556447
MMP-1	Infection	3-10 days	0.932192	0.952907	0.00620795
MMP-1	Infection	11-21 days	0.0732647	0.240727	0.0777828
MMP-1	Infection	22-35 days	0.162276	0.357315	0.104249
MMP-1	Infection	>35 days	0.524746	0.862082	-0.0492482
MMP-1	Control	14 days	0.00272476	0.0417796	0.118788
MMP-1	Control	56 days	0.732447	0.908333	0.0182865
LIF-R	Infection	First PCR+	4.49e-05	0.000165068	0.147474
LIF-R	Infection	3-10 days	0.529905	0.716931	0.0425344
LIF-R	Infection	11-21 days	0.023585	0.0986281	0.0871717
LIF-R	Infection	22-35 days	0.00838618	0.0551092	0.15544
LIF-R	Infection	>35 days	0.0379084	0.15232	0.138074
LIF-R	Control	14 days	0.505722	0.759517	-0.0434039
LIF-R	Control	56 days	0.306675	0.656143	0.0850043
FGF-21	Infection	First PCR+	0.995795	0.995795	-0.000616301
FGF-21	Infection	3-10 days	0.00928835	0.0444782	-0.415986
FGF-21	Infection	11-21 days	0.961554	0.982994	-0.00597873
FGF-21	Infection	22-35 days	0.557477	0.732685	-0.108259
FGF-21	Infection	>35 days	0.0397356	0.15232	-0.46076
FGF-21	Control	14 days	0.00052558	0.0208693	-0.768309
FGF-21	Control	56 days	0.0014962	0.0229417	-0.592394
CCL19	Infection	First PCR+	1.31e-11	1.5e-10	0.703262
CCL19	Infection	3-10 days	0.00341666	0.0224523	0.302121
CCL19	Infection	11-21 days	0.119489	0.314084	-0.103093
CCL19	Infection	22-35 days	0.261301	0.511483	-0.126182
CCL19	Infection	>35 days	0.21972	0.518314	-0.151332
CCL19	Control	14 days	0.727817	0.8696	-0.0322852
CCL19	Control	56 days	0.251465	0.550829	-0.138937
IL-15RA	Infection	First PCR+	4.71e-06	2.06e-05	0.152194
IL-15RA	Infection	3-10 days	0.00305031	0.0215868	0.180178
IL-15RA	Infection	11-21 days	0.74122	0.909229	0.0128235
IL-15RA	Infection	22-35 days	0.100331	0.288451	0.09226
IL-15RA	Infection	>35 days	0.756148	0.976664	-0.0170703
IL-15RA	Control	14 days	0.477968	0.759517	0.0431248
IL-15RA	Control	56 days	0.592485	0.879171	0.0362078
IL-10RB	Infection	First PCR+	0.076193	0.12981	-0.0666051
IL-10RB	Infection	3-10 days	0.431094	0.630049	-0.0610344
IL-10RB	Infection	11-21 days	0.161243	0.368774	-0.0558685
IL-10RB	Infection	22-35 days	0.757874	0.830053	0.0200255
IL-10RB	Infection	>35 days	0.95002	0.990992	-0.00548615
IL-10RB	Control	14 days	0.356606	0.744342	-0.0458913
IL-10RB	Control	56 days	0.501938	0.807134	-0.0583187
IL-22 RA1	Infection	First PCR+	0.00120689	0.00382875	0.185503
IL-22 RA1	Infection	3-10 days	0.0178813	0.0747763	0.163697
IL-22 RA1	Infection	11-21 days	0.517071	0.767266	0.0351292
IL-22 RA1	Infection	22-35 days	0.350311	0.608087	0.0804069
IL-22 RA1	Infection	>35 days	0.202762	0.504166	-0.115921
IL-22 RA1	Control	14 days	0.331072	0.725206	-0.1226
IL-22 RA1	Control	56 days	0.740489	0.908333	-0.0549209
IL-18R1	Infection	First PCR+	3.72e-09	2.85e-08	0.307547
IL-18R1	Infection	3-10 days	0.0023094	0.0201687	0.221789
IL-18R1	Infection	11-21 days	0.384806	0.632181	-0.0369039
IL-18R1	Infection	22-35 days	0.384971	0.643952	-0.0570672
IL-18R1	Infection	>35 days	0.684297	0.968543	-0.0384808
IL-18R1	Control	14 days	0.00225648	0.0415193	-0.161221
IL-18R1	Control	56 days	0.0145466	0.0892191	-0.248137
PD-L1	Infection	First PCR+	6.36e-12	8.36e-11	0.410176
PD-L1	Infection	3-10 days	0.0493377	0.17458	0.168519
PD-L1	Infection	11-21 days	0.241553	0.462977	-0.0535989
PD-L1	Infection	22-35 days	0.51244	0.732685	-0.0408179
PD-L1	Infection	>35 days	0.122458	0.352066	-0.134978
PD-L1	Control	14 days	0.872692	0.956069	0.00927174
PD-L1	Control	56 days	0.82852	0.936905	-0.0214122
Beta-NGF	Infection	First PCR+	0.906861	0.916827	0.00171411
Beta-NGF	Infection	3-10 days	0.633034	0.769945	0.0127023
Beta-NGF	Infection	11-21 days	0.929899	0.982994	0.00131028
Beta-NGF	Infection	22-35 days	0.441282	0.696896	0.0130286
Beta-NGF	Infection	>35 days	0.115386	0.345035	-0.0357446
Beta-NGF	Control	14 days	0.0899594	0.508663	-0.0346978
Beta-NGF	Control	56 days	0.119878	0.334204	-0.0412826
CXCL5	Infection	First PCR+	8.92e-07	4.56e-06	-0.272093
CXCL5	Infection	3-10 days	0.00466739	0.0286266	-0.206247
CXCL5	Infection	11-21 days	0.015423	0.07468	-0.118088
CXCL5	Infection	22-35 days	0.0829771	0.263238	-0.145199
CXCL5	Infection	>35 days	0.303042	0.633633	-0.0885495
CXCL5	Control	14 days	0.49824	0.759517	-0.0306339
CXCL5	Control	56 days	0.00604602	0.0463528	-0.267926
TRANCE	Infection	First PCR+	0.342827	0.426217	-0.101366
TRANCE	Infection	3-10 days	0.401133	0.6101	0.12528
TRANCE	Infection	11-21 days	0.0301936	0.115742	-0.214519
TRANCE	Infection	22-35 days	0.554191	0.732685	-0.0746169
TRANCE	Infection	>35 days	0.337928	0.647696	-0.135154
TRANCE	Control	14 days	0.548444	0.759517	0.0609691
TRANCE	Control	56 days	0.0347875	0.177803	-0.336533
HGF	Infection	First PCR+	0.0619791	0.109655	-0.133035
HGF	Infection	3-10 days	0.0873914	0.268	-0.210608
HGF	Infection	11-21 days	0.87416	0.982994	0.0109069
HGF	Infection	22-35 days	0.203716	0.416486	0.142046
HGF	Infection	>35 days	0.878408	0.990754	-0.0167633
HGF	Control	14 days	0.36408	0.744342	-0.0670365
HGF	Control	56 days	0.488666	0.807134	-0.0708113
IL-12B	Infection	First PCR+	1.56e-07	9.59e-07	0.354913
IL-12B	Infection	3-10 days	0.00966918	0.0444782	0.205194
IL-12B	Infection	11-21 days	0.272618	0.50964	-0.0624689
IL-12B	Infection	22-35 days	0.549158	0.732685	-0.0439872
IL-12B	Infection	>35 days	0.317755	0.647696	-0.101587
IL-12B	Control	14 days	0.872932	0.956069	-0.0110065
IL-12B	Control	56 days	0.537527	0.838177	-0.0664696
IL-24	Infection	First PCR+	0.132664	0.198842	0.100778
IL-24	Infection	3-10 days	0.686785	0.780052	-0.04145
IL-24	Infection	11-21 days	0.606122	0.857896	0.036988
IL-24	Infection	22-35 days	0.528205	0.732685	0.0723454
IL-24	Infection	>35 days	0.44395	0.800851	-0.0662295
IL-24	Control	14 days	0.521695	0.759517	-0.0733591
IL-24	Control	56 days	0.0529466	0.206128	-0.241276
IL13	Infection	First PCR+	0.0317471	0.0608486	0.0848237
IL13	Infection	3-10 days	0.185038	0.414822	-0.0971605
IL13	Infection	11-21 days	0.84032	0.982994	-0.0076793
IL13	Infection	22-35 days	0.17131	0.366523	0.0700534
IL13	Infection	>35 days	0.194266	0.496456	-0.052179
IL13	Control	14 days	0.586149	0.759517	-0.0258835
IL13	Control	56 days	0.773732	0.934328	-0.0203313
ARTN	Infection	First PCR+	0.450803	0.524985	0.0323122
ARTN	Infection	3-10 days	0.836132	0.891942	0.0125495
ARTN	Infection	11-21 days	0.936583	0.982994	0.00305014
ARTN	Infection	22-35 days	0.687265	0.779481	0.0231934
ARTN	Infection	>35 days	0.0208961	0.120153	-0.109932
ARTN	Control	14 days	0.436318	0.759517	-0.0504617
ARTN	Control	56 days	0.659908	0.904342	-0.026817
MMP-10	Infection	First PCR+	0.0271328	0.0542656	0.145788
MMP-10	Infection	3-10 days	0.32071	0.565297	-0.116188
MMP-10	Infection	11-21 days	3.13e-06	0.000227618	0.39555
MMP-10	Infection	22-35 days	0.000213949	0.00492082	0.533339
MMP-10	Infection	>35 days	0.0058007	0.059296	0.328931
MMP-10	Control	14 days	0.171776	0.591354	-0.129246
MMP-10	Control	56 days	0.000455864	0.0156419	0.550293
IL10	Infection	First PCR+	1.11e-07	7.27e-07	0.594904
IL10	Infection	3-10 days	0.198847	0.425441	0.152544
IL10	Infection	11-21 days	0.821694	0.981764	0.0196973
IL10	Infection	22-35 days	0.523665	0.732685	-0.0783938
IL10	Infection	>35 days	0.0648978	0.213236	-0.20906
IL10	Control	14 days	0.289988	0.725206	-0.0885957
IL10	Control	56 days	0.866778	0.957348	0.0174757
TNF	Infection	First PCR+	5.83e-17	1.79e-15	0.567338
TNF	Infection	3-10 days	0.00242989	0.0201687	0.288666
TNF	Infection	11-21 days	0.0200145	0.0876826	0.141278
TNF	Infection	22-35 days	0.022456	0.103298	0.212125
TNF	Infection	>35 days	0.957564	0.990992	0.00423231
TNF	Control	14 days	0.634346	0.799449	0.0289965
TNF	Control	56 days	0.501864	0.807134	0.0601726
CCL23	Infection	First PCR+	0.0805836	0.134307	0.108072
CCL23	Infection	3-10 days	0.472997	0.679933	-0.0766192
CCL23	Infection	11-21 days	0.00183507	0.0112551	0.204501
CCL23	Infection	22-35 days	0.432972	0.696896	0.0977752
CCL23	Infection	>35 days	0.261526	0.56744	0.121532
CCL23	Control	14 days	0.093992	0.508663	0.160533
CCL23	Control	56 days	0.000906491	0.0185422	0.448582
CD5	Infection	First PCR+	0.199395	0.273925	-0.0487359
CD5	Infection	3-10 days	0.208668	0.436305	0.0930246
CD5	Infection	11-21 days	0.0959219	0.291409	-0.0715835
CD5	Infection	22-35 days	0.656589	0.779481	-0.0245817
CD5	Infection	>35 days	0.475739	0.841692	-0.0576705
CD5	Control	14 days	0.299634	0.725206	0.0615343
CD5	Control	56 days	0.645515	0.904342	-0.0434422
CCL3	Infection	First PCR+	0.00191653	0.00556952	0.264202
CCL3	Infection	3-10 days	0.0026307	0.0201687	0.500267
CCL3	Infection	11-21 days	0.0163896	0.075392	0.258455
CCL3	Infection	22-35 days	0.153427	0.357315	0.165094
CCL3	Infection	>35 days	0.332156	0.647696	-0.0913318
CCL3	Control	14 days	0.0685757	0.436232	0.1758
CCL3	Control	56 days	0.139336	0.356081	-0.163225
Flt3L	Infection	First PCR+	0.435425	0.513578	0.0408041
Flt3L	Infection	3-10 days	0.000791653	0.00910401	0.252669
Flt3L	Infection	11-21 days	0.046838	0.165734	0.102067
Flt3L	Infection	22-35 days	0.968869	0.968869	-0.00319517
Flt3L	Infection	>35 days	0.265217	0.56744	0.112778
Flt3L	Control	14 days	0.938732	0.968963	-0.00471348
Flt3L	Control	56 days	0.496133	0.807134	-0.0682365
CXCL6	Infection	First PCR+	0.232909	0.310545	-0.0733997
CXCL6	Infection	3-10 days	0.516427	0.709124	-0.0657351
CXCL6	Infection	11-21 days	0.951545	0.982994	-0.00397915
CXCL6	Infection	22-35 days	0.143882	0.357315	0.120929
CXCL6	Infection	>35 days	0.0644425	0.213236	-0.198352
CXCL6	Control	14 days	0.415404	0.759517	0.0503687
CXCL6	Control	56 days	0.423304	0.785503	-0.0831
CXCL10	Infection	First PCR+	5.99e-18	2.76e-16	1.77555
CXCL10	Infection	3-10 days	4.61e-05	0.00105936	1.01879
CXCL10	Infection	11-21 days	0.0861711	0.27337	-0.211394
CXCL10	Infection	22-35 days	0.163122	0.357315	-0.257862
CXCL10	Infection	>35 days	0.00369577	0.0485729	-0.511483
CXCL10	Control	14 days	0.324297	0.725206	0.0910852
CXCL10	Control	56 days	0.18887	0.44554	0.215412
4E-BP1	Infection	First PCR+	0.783791	0.819418	0.0539929
4E-BP1	Infection	3-10 days	0.509003	0.709124	0.159038
4E-BP1	Infection	11-21 days	0.207717	0.430344	-0.262212
4E-BP1	Infection	22-35 days	0.129235	0.343159	0.451462
4E-BP1	Infection	>35 days	0.926139	0.990754	-0.0286638
4E-BP1	Control	14 days	0.398663	0.759517	0.323305
4E-BP1	Control	56 days	0.409209	0.785503	-0.274131
IL-20	Infection	First PCR+	0.11356	0.18013	0.0489459
IL-20	Infection	3-10 days	0.104175	0.299502	0.072381
IL-20	Infection	11-21 days	0.315028	0.557357	0.0271399
IL-20	Infection	22-35 days	0.694755	0.779481	0.0167234
IL-20	Infection	>35 days	0.240912	0.540583	-0.0445174
IL-20	Control	14 days	0.316431	0.725206	-0.0448139
IL-20	Control	56 days	0.666197	0.904342	-0.0172726
SIRT2	Infection	First PCR+	0.0262022	0.053569	0.327604
SIRT2	Infection	3-10 days	0.0208543	0.0834172	0.573228
SIRT2	Infection	11-21 days	0.176101	0.385744	0.228818
SIRT2	Infection	22-35 days	0.000696773	0.00915759	0.810223
SIRT2	Infection	>35 days	0.571645	0.876523	0.126869
SIRT2	Control	14 days	0.107834	0.54246	0.491354
SIRT2	Control	56 days	0.740276	0.908333	-0.0931574
CCL28	Infection	First PCR+	0.300522	0.389409	-0.0760825
CCL28	Infection	3-10 days	0.564675	0.731692	0.0451546
CCL28	Infection	11-21 days	0.00571418	0.0309238	-0.210273
CCL28	Infection	22-35 days	0.0210235	0.101798	-0.193199
CCL28	Infection	>35 days	0.00208638	0.0319911	-0.374832
CCL28	Control	14 days	0.130293	0.553485	0.16124
CCL28	Control	56 days	0.0733518	0.241013	-0.232169
DNER	Infection	First PCR+	1.9e-05	7.96e-05	0.15804
DNER	Infection	3-10 days	0.375281	0.605717	0.0584385
DNER	Infection	11-21 days	0.00160128	0.0105227	0.144693
DNER	Infection	22-35 days	0.00612323	0.0450152	0.265688
DNER	Infection	>35 days	0.000198064	0.0182219	0.357417
DNER	Control	14 days	0.259685	0.725206	-0.0603243
DNER	Control	56 days	0.00574363	0.0463528	0.284462
EN-RAGE	Infection	First PCR+	0.474118	0.545236	-0.086571
EN-RAGE	Infection	3-10 days	0.225525	0.451051	-0.271265
EN-RAGE	Infection	11-21 days	0.00806477	0.0412199	0.317651
EN-RAGE	Infection	22-35 days	0.00636084	0.0450152	0.639503
EN-RAGE	Infection	>35 days	0.0956726	0.303513	0.357475
EN-RAGE	Control	14 days	0.309154	0.725206	0.143664
EN-RAGE	Control	56 days	0.0280144	0.161083	0.44796
CD40	Infection	First PCR+	0.134003	0.198842	0.0667382
CD40	Infection	3-10 days	0.32566	0.565297	0.0824631
CD40	Infection	11-21 days	0.164345	0.368774	0.0804997
CD40	Infection	22-35 days	0.0898942	0.275045	0.146961
CD40	Infection	>35 days	0.558948	0.87158	0.049429
CD40	Control	14 days	0.17355	0.591354	0.0911296
CD40	Control	56 days	0.696386	0.908333	0.0383739
IL33	Infection	First PCR+	0.0175134	0.0413137	0.0770948
IL33	Infection	3-10 days	0.0276137	0.102455	0.0896851
IL33	Infection	11-21 days	0.694609	0.875398	-0.0118286
IL33	Infection	22-35 days	0.462073	0.696896	0.0407148
IL33	Infection	>35 days	0.989588	0.995891	0.000552564
IL33	Control	14 days	0.890337	0.963659	-0.0080713
IL33	Control	56 days	0.813143	0.936905	-0.013103
IFN-gamma	Infection	First PCR+	3.54e-06	1.63e-05	1.12283
IFN-gamma	Infection	3-10 days	0.545207	0.726726	0.120228
IFN-gamma	Infection	11-21 days	0.00151698	0.0105227	-0.617142
IFN-gamma	Infection	22-35 days	0.13428	0.343159	-0.428925
IFN-gamma	Infection	>35 days	0.0281257	0.143754	-0.497531
IFN-gamma	Control	14 days	0.150959	0.555529	0.214111
IFN-gamma	Control	56 days	0.0429499	0.199075	0.537925
FGF-19	Infection	First PCR+	0.58033	0.628122	0.0668219
FGF-19	Infection	3-10 days	0.000390062	0.00512653	-0.64236
FGF-19	Infection	11-21 days	5.62e-06	0.000227618	0.57514
FGF-19	Infection	22-35 days	0.000339926	0.00625463	0.972426
FGF-19	Infection	>35 days	0.116262	0.345035	0.297053
FGF-19	Control	14 days	0.583745	0.759517	-0.119153
FGF-19	Control	56 days	0.01016	0.0716251	0.753182
IL4	Infection	First PCR+	0.485882	0.547421	0.0410825
IL4	Infection	3-10 days	0.403492	0.6101	0.0654597
IL4	Infection	11-21 days	0.681747	0.871741	-0.0254163
IL4	Infection	22-35 days	0.536407	0.732685	0.0802034
IL4	Infection	>35 days	0.760655	0.976664	0.0215303
IL4	Control	14 days	0.924627	0.967215	-0.00750435
IL4	Control	56 days	0.0347358	0.177803	-0.185478
LIF	Infection	First PCR+	0.0552288	0.0996284	0.087487
LIF	Infection	3-10 days	0.676905	0.77844	0.0420672
LIF	Infection	11-21 days	0.282518	0.50964	-0.049627
LIF	Infection	22-35 days	0.663314	0.779481	-0.0412355
LIF	Infection	>35 days	0.502857	0.852397	0.0324723
LIF	Control	14 days	0.657953	0.817996	-0.0195539
LIF	Control	56 days	0.669076	0.904342	0.0240248
NRTN	Infection	First PCR+	0.313565	0.400667	0.0297533
NRTN	Infection	3-10 days	0.843467	0.891942	-0.0092141
NRTN	Infection	11-21 days	0.408872	0.659934	-0.0236103
NRTN	Infection	22-35 days	0.649762	0.779481	0.0200914
NRTN	Infection	>35 days	0.781639	0.976664	-0.0110813
NRTN	Control	14 days	0.97325	0.97325	-0.00133
NRTN	Control	56 days	0.912205	0.966636	0.00487522
MCP-2	Infection	First PCR+	3.93e-23	3.62e-21	1.70445
MCP-2	Infection	3-10 days	5.54e-07	5.09e-05	1.00088
MCP-2	Infection	11-21 days	0.00253309	0.0145653	0.233055
MCP-2	Infection	22-35 days	0.159181	0.357315	0.136245
MCP-2	Infection	>35 days	0.632069	0.937909	-0.0462382
MCP-2	Control	14 days	0.924375	0.967215	-0.00602217
MCP-2	Control	56 days	0.358668	0.749943	-0.07456
CASP-8	Infection	First PCR+	0.0182981	0.0420857	0.191012
CASP-8	Infection	3-10 days	0.0139076	0.0609287	0.435332
CASP-8	Infection	11-21 days	0.000722442	0.00553872	0.316899
CASP-8	Infection	22-35 days	0.00621607	0.0450152	0.427087
CASP-8	Infection	>35 days	0.00998196	0.0706415	0.350925
CASP-8	Control	14 days	0.00068052	0.0208693	0.587229
CASP-8	Control	56 days	0.823854	0.936905	0.0356404
CCL25	Infection	First PCR+	6.05e-07	3.48e-06	0.277251
CCL25	Infection	3-10 days	0.0079939	0.0432611	0.190212
CCL25	Infection	11-21 days	0.731515	0.909229	0.0198532
CCL25	Infection	22-35 days	0.960734	0.968869	-0.00391448
CCL25	Infection	>35 days	0.899264	0.990754	0.0128949
CCL25	Control	14 days	0.502606	0.759517	-0.0503761
CCL25	Control	56 days	0.248919	0.550829	-0.13402
CX3CL1	Infection	First PCR+	1.14e-10	1.05e-09	0.566992
CX3CL1	Infection	3-10 days	0.00939799	0.0444782	0.231814
CX3CL1	Infection	11-21 days	0.876245	0.982994	-0.00882155
CX3CL1	Infection	22-35 days	0.29231	0.548827	-0.0784052
CX3CL1	Infection	>35 days	0.039029	0.15232	-0.235915
CX3CL1	Control	14 days	0.517486	0.759517	-0.0463226
CX3CL1	Control	56 days	0.0711248	0.241013	-0.185195
TNFRSF9	Infection	First PCR+	0.0207222	0.0464985	-0.100305
TNFRSF9	Infection	3-10 days	0.335014	0.570765	0.0681867
TNFRSF9	Infection	11-21 days	0.110367	0.312861	-0.0851537
TNFRSF9	Infection	22-35 days	0.525817	0.732685	-0.0412593
TNFRSF9	Infection	>35 days	0.785578	0.976664	-0.0241246
TNFRSF9	Control	14 days	0.298072	0.725206	0.0606191
TNFRSF9	Control	56 days	0.790601	0.934328	-0.0267596
NT-3	Infection	First PCR+	0.0290326	0.0568297	-0.103125
NT-3	Infection	3-10 days	0.220472	0.450742	0.0942951
NT-3	Infection	11-21 days	0.145777	0.343884	-0.0740855
NT-3	Infection	22-35 days	0.257637	0.511483	-0.086019
NT-3	Infection	>35 days	0.0340266	0.15232	-0.195552
NT-3	Control	14 days	0.573191	0.759517	-0.0377378
NT-3	Control	56 days	0.00371583	0.0345568	-0.309106
TWEAK	Infection	First PCR+	0.00270281	0.00710453	-0.162006
TWEAK	Infection	3-10 days	0.833746	0.891942	0.0182418
TWEAK	Infection	11-21 days	0.646191	0.871741	-0.0254883
TWEAK	Infection	22-35 days	0.622943	0.764143	-0.0342128
TWEAK	Infection	>35 days	0.432157	0.795168	-0.0861579
TWEAK	Control	14 days	0.510456	0.759517	0.0405022
TWEAK	Control	56 days	0.214738	0.493896	-0.135239
CCL20	Infection	First PCR+	0.00248296	0.00692219	0.201634
CCL20	Infection	3-10 days	0.386671	0.6101	-0.0930138
CCL20	Infection	11-21 days	0.941225	0.982994	-0.00487225
CCL20	Infection	22-35 days	0.0770804	0.262012	0.208166
CCL20	Infection	>35 days	0.324659	0.647696	0.138765
CCL20	Control	14 days	0.416984	0.759517	0.119345
CCL20	Control	56 days	0.940318	0.966636	0.0110061
ST1A1	Infection	First PCR+	0.0131227	0.0317707	0.436534
ST1A1	Infection	3-10 days	0.027841	0.102455	0.705416
ST1A1	Infection	11-21 days	4.62e-05	0.000787032	0.819182
ST1A1	Infection	22-35 days	0.000107329	0.00401862	1.18171
ST1A1	Infection	>35 days	0.0055575	0.059296	0.544623
ST1A1	Control	14 days	0.0484753	0.38119	0.609329
ST1A1	Control	56 days	0.835067	0.936905	0.0480117
STAMBP	Infection	First PCR+	0.186478	0.263939	0.129325
STAMBP	Infection	3-10 days	0.140443	0.358909	0.208177
STAMBP	Infection	11-21 days	0.656996	0.871741	0.0500854
STAMBP	Infection	22-35 days	0.00352696	0.0324481	0.462976
STAMBP	Infection	>35 days	0.899155	0.990754	0.021681
STAMBP	Control	14 days	0.285223	0.725206	0.234287
STAMBP	Control	56 days	0.634861	0.904342	-0.101107
IL5	Infection	First PCR+	0.775392	0.819418	0.0159079
IL5	Infection	3-10 days	0.0983967	0.292016	0.140327
IL5	Infection	11-21 days	0.910177	0.982994	-0.00702845
IL5	Infection	22-35 days	0.685303	0.779481	0.0426497
IL5	Infection	>35 days	0.958677	0.990992	0.00417205
IL5	Control	14 days	0.774758	0.913818	0.0360543
IL5	Control	56 days	0.426904	0.785503	-0.0879748
ADA	Infection	First PCR+	0.892066	0.91189	0.00497411
ADA	Infection	3-10 days	0.768436	0.84162	0.0188777
ADA	Infection	11-21 days	0.381969	0.632181	-0.0445308
ADA	Infection	22-35 days	0.471463	0.69959	0.0399607
ADA	Infection	>35 days	0.796466	0.976998	-0.0205403
ADA	Control	14 days	0.513705	0.759517	-0.0617026
ADA	Control	56 days	0.0537725	0.206128	-0.245208
TNFB	Infection	First PCR+	1.89e-11	1.93e-10	0.32854
TNFB	Infection	3-10 days	1.84e-05	0.000563923	0.329097
TNFB	Infection	11-21 days	0.447582	0.697924	-0.0352325
TNFB	Infection	22-35 days	0.944543	0.968869	0.00433379
TNFB	Infection	>35 days	0.724775	0.976664	0.02661
TNFB	Control	14 days	0.505161	0.759517	0.0389709
TNFB	Control	56 days	0.131063	0.354642	-0.123803
CSF-1	Infection	First PCR+	1.19e-08	8.42e-08	0.241255
CSF-1	Infection	3-10 days	0.293872	0.55176	0.053451
CSF-1	Infection	11-21 days	0.43056	0.682958	0.0262446
CSF-1	Infection	22-35 days	0.961802	0.968869	0.00272621
CSF-1	Infection	>35 days	0.509585	0.852397	-0.0408631
CSF-1	Control	14 days	0.357198	0.744342	-0.0316078
CSF-1	Control	56 days	0.173379	0.419761	0.080377

## Sheet: Table S2
PEA analysis. Longitudinal results comparing Asymptomatic with Symptomatic (early or late) groups of participants after normalization with their respective baseline results.
protein	time	comparison	raw p-value	adj p-value	fold change
IL8	Before infection	Early symptomatic vs Asymptomatic	0.213971	0.437452	-0.0938356
VEGFA	Before infection	Early symptomatic vs Asymptomatic	0.403835	0.487757	0.0153783
CD8A	Before infection	Early symptomatic vs Asymptomatic	0.126672	0.388461	0.232309
MCP-3	Before infection	Early symptomatic vs Asymptomatic	0.0477988	0.286701	0.240703
GDNF	Before infection	Early symptomatic vs Asymptomatic	0.256106	0.472908	0.060543
CDCP1	Before infection	Early symptomatic vs Asymptomatic	0.00331162	0.249254	0.304269
CD244	Before infection	Early symptomatic vs Asymptomatic	0.210349	0.437452	0.111383
IL7	Before infection	Early symptomatic vs Asymptomatic	0.38462	0.487757	0.0208579
OPG	Before infection	Early symptomatic vs Asymptomatic	0.0646616	0.297356	0.196346
LAP TGF-beta-1	Before infection	Early symptomatic vs Asymptomatic	0.0646616	0.297356	0.225191
uPA	Before infection	Early symptomatic vs Asymptomatic	0.0615679	0.297356	0.146145
IL6	Before infection	Early symptomatic vs Asymptomatic	0.0327849	0.281934	0.338836
IL-17C	Before infection	Early symptomatic vs Asymptomatic	0.00708238	0.249254	0.543591
MCP-1	Before infection	Early symptomatic vs Asymptomatic	0.437998	0.493699	0.0219053
IL-17A	Before infection	Early symptomatic vs Asymptomatic	0.0918382	0.364912	0.190766
CXCL11	Before infection	Early symptomatic vs Asymptomatic	0.126672	0.388461	0.190303
AXIN1	Before infection	Early symptomatic vs Asymptomatic	0.4776	0.493699	-0.0273433
TRAIL	Before infection	Early symptomatic vs Asymptomatic	0.256106	0.472908	-0.0391261
IL-20RA	Before infection	Early symptomatic vs Asymptomatic	0.324318	0.487757	-0.0373015
CXCL9	Before infection	Early symptomatic vs Asymptomatic	0.389399	0.487757	-0.175271
CST5	Before infection	Early symptomatic vs Asymptomatic	0.00812786	0.249254	0.331201
IL-2RB	Before infection	Early symptomatic vs Asymptomatic	0.394195	0.487757	-0.00059743
IL-1 alpha	Before infection	Early symptomatic vs Asymptomatic	0.38462	0.487757	-0.00608636
OSM	Before infection	Early symptomatic vs Asymptomatic	0.337898	0.487757	0.0722079
IL2	Before infection	Early symptomatic vs Asymptomatic	0.196238	0.437452	0.0421893
CXCL1	Before infection	Early symptomatic vs Asymptomatic	0.248137	0.472908	-0.0212779
TSLP	Before infection	Early symptomatic vs Asymptomatic	0.157462	0.410133	0.090489
CCL4	Before infection	Early symptomatic vs Asymptomatic	0.302203	0.487757	-0.0837793
CD6	Before infection	Early symptomatic vs Asymptomatic	0.100346	0.364912	0.110877
SCF	Before infection	Early symptomatic vs Asymptomatic	0.437998	0.493699	-0.00412381
IL18	Before infection	Early symptomatic vs Asymptomatic	0.272436	0.472908	-0.0293816
SLAMF1	Before infection	Early symptomatic vs Asymptomatic	0.49751	0.49751	-0.0163842
TGF-alpha	Before infection	Early symptomatic vs Asymptomatic	0.225044	0.450089	0.117932
MCP-4	Before infection	Early symptomatic vs Asymptomatic	0.137344	0.390598	0.175076
CCL11	Before infection	Early symptomatic vs Asymptomatic	0.342473	0.487757	0.040336
TNFSF14	Before infection	Early symptomatic vs Asymptomatic	0.49751	0.49751	0.0102195
FGF-23	Before infection	Early symptomatic vs Asymptomatic	0.210351	0.437452	0.0588514
IL-10RA	Before infection	Early symptomatic vs Asymptomatic	0.0678746	0.297356	0.353042
FGF-5	Before infection	Early symptomatic vs Asymptomatic	0.0161385	0.281934	0.117362
MMP-1	Before infection	Early symptomatic vs Asymptomatic	0.319842	0.487757	0.0583736
LIF-R	Before infection	Early symptomatic vs Asymptomatic	0.0490538	0.286701	0.153924
FGF-21	Before infection	Early symptomatic vs Asymptomatic	0.0800965	0.334949	0.405486
CCL19	Before infection	Early symptomatic vs Asymptomatic	0.403835	0.487757	0.0556349
IL-15RA	Before infection	Early symptomatic vs Asymptomatic	0.272436	0.472908	0.0893688
IL-10RB	Before infection	Early symptomatic vs Asymptomatic	0.324318	0.487757	0.00974638
IL-22 RA1	Before infection	Early symptomatic vs Asymptomatic	0.49253	0.49751	-0.00388526
IL-18R1	Before infection	Early symptomatic vs Asymptomatic	0.379859	0.487757	-0.0520125
PD-L1	Before infection	Early symptomatic vs Asymptomatic	0.467664	0.493699	2.88986e-05
Beta-NGF	Before infection	Early symptomatic vs Asymptomatic	0.11296	0.371155	0.0472729
CXCL5	Before infection	Early symptomatic vs Asymptomatic	0.140106	0.390598	0.201882
TRANCE	Before infection	Early symptomatic vs Asymptomatic	0.107094	0.364912	-0.189433
HGF	Before infection	Early symptomatic vs Asymptomatic	0.192801	0.437452	0.108709
IL-12B	Before infection	Early symptomatic vs Asymptomatic	0.272436	0.472908	0.175464
IL-24	Before infection	Early symptomatic vs Asymptomatic	0.324318	0.487757
IL13	Before infection	Early symptomatic vs Asymptomatic	0.0309982	0.281934	0.301267
ARTN	Before infection	Early symptomatic vs Asymptomatic	0.4776	0.493699	0.0127443
MMP-10	Before infection	Early symptomatic vs Asymptomatic	0.0225542	0.281934	0.45682
IL10	Before infection	Early symptomatic vs Asymptomatic	0.137344	0.390598	0.151085
TNF	Before infection	Early symptomatic vs Asymptomatic	0.4776	0.493699	0.0289249
CCL23	Before infection	Early symptomatic vs Asymptomatic	0.289267	0.487757	0.169322
CD5	Before infection	Early symptomatic vs Asymptomatic	0.408677	0.487757	-0.0594283
CCL3	Before infection	Early symptomatic vs Asymptomatic	0.413533	0.487757	0.0482683
Flt3L	Before infection	Early symptomatic vs Asymptomatic	0.389399	0.487757	-0.054988
CXCL6	Before infection	Early symptomatic vs Asymptomatic	0.413533	0.487757	0.0609827
CXCL10	Before infection	Early symptomatic vs Asymptomatic	0.389399	0.487757	0.044146
4E-BP1	Before infection	Early symptomatic vs Asymptomatic	0.47263	0.493699	-0.0126942
IL-20	Before infection	Early symptomatic vs Asymptomatic	0.148615	0.402134	0.0571803
SIRT2	Before infection	Early symptomatic vs Asymptomatic	0.467664	0.493699	-0.0593335
CCL28	Before infection	Early symptomatic vs Asymptomatic	0.182714	0.437452	0.0722117
DNER	Before infection	Early symptomatic vs Asymptomatic	0.0337095	0.281934	0.131635
EN-RAGE	Before infection	Early symptomatic vs Asymptomatic	0.104809	0.364912	0.269724
CD40	Before infection	Early symptomatic vs Asymptomatic	0.403835	0.487757	0.0496095
IL33	Before infection	Early symptomatic vs Asymptomatic	0.413533	0.487757	-0.0162614
IFN-gamma	Before infection	Early symptomatic vs Asymptomatic	0.306572	0.487757	0.188279
FGF-19	Before infection	Early symptomatic vs Asymptomatic	0.0218934	0.281934	0.451824
IL4	Before infection	Early symptomatic vs Asymptomatic	0.0318812	0.281934	0.281751
LIF	Before infection	Early symptomatic vs Asymptomatic	0.47263	0.493699	-0.0415097
NRTN	Before infection	Early symptomatic vs Asymptomatic	0.0477988	0.286701	0.0468232
MCP-2	Before infection	Early symptomatic vs Asymptomatic	0.196238	0.437452	0.289102
CASP-8	Before infection	Early symptomatic vs Asymptomatic	0.196238	0.437452	0.124731
CCL25	Before infection	Early symptomatic vs Asymptomatic	0.0529773	0.286701	0.174848
CX3CL1	Before infection	Early symptomatic vs Asymptomatic	0.0419045	0.286701	-0.138499
TNFRSF9	Before infection	Early symptomatic vs Asymptomatic	0.361	0.487757	-0.00027458
NT-3	Before infection	Early symptomatic vs Asymptomatic	0.100346	0.364912	-0.089749
TWEAK	Before infection	Early symptomatic vs Asymptomatic	0.264207	0.472908	-0.0340152
CCL20	Before infection	Early symptomatic vs Asymptomatic	0.160487	0.410133	0.152446
ST1A1	Before infection	Early symptomatic vs Asymptomatic	0.47263	0.493699	-0.00972126
STAMBP	Before infection	Early symptomatic vs Asymptomatic	0.347072	0.487757	0.00427995
IL5	Before infection	Early symptomatic vs Asymptomatic	0.213971	0.437452	-0.13193
ADA	Before infection	Early symptomatic vs Asymptomatic	0.0529773	0.286701	-0.181855
TNFB	Before infection	Early symptomatic vs Asymptomatic	0.447856	0.493699	0.0107746
CSF-1	Before infection	Early symptomatic vs Asymptomatic	0.0337095	0.281934	0.126465
IL8	Before infection	Late symptomatic vs Asymptomatic	0.165491	0.469775	-0.144831
VEGFA	Before infection	Late symptomatic vs Asymptomatic	0.152292	0.469775	-0.27671
CD8A	Before infection	Late symptomatic vs Asymptomatic	0.271354	0.496375	0.277219
MCP-3	Before infection	Late symptomatic vs Asymptomatic	0.265365	0.496375	0.30086
GDNF	Before infection	Late symptomatic vs Asymptomatic	0.194038	0.469775	0.0448664
CDCP1	Before infection	Late symptomatic vs Asymptomatic	0.382158	0.496375	0.0588187
CD244	Before infection	Late symptomatic vs Asymptomatic	0.348017	0.496375	-0.0568822
IL7	Before infection	Late symptomatic vs Asymptomatic	0.396092	0.496375	0.0284562
OPG	Before infection	Late symptomatic vs Asymptomatic	0.34802	0.496375	0.0864507
LAP TGF-beta-1	Before infection	Late symptomatic vs Asymptomatic	0.0156499	0.329736	0.228973
uPA	Before infection	Late symptomatic vs Asymptomatic	0.4458	0.496375	0.0544427
IL6	Before infection	Late symptomatic vs Asymptomatic	0.34802	0.496375	0.206763
IL-17C	Before infection	Late symptomatic vs Asymptomatic	0.179407	0.469775	-0.226576
MCP-1	Before infection	Late symptomatic vs Asymptomatic	0.489128	0.496375	-0.00422744
IL-17A	Before infection	Late symptomatic vs Asymptomatic	0.0179204	0.329736	0.280004
CXCL11	Before infection	Late symptomatic vs Asymptomatic	0.21998	0.496375	-0.0783815
AXIN1	Before infection	Late symptomatic vs Asymptomatic	0.0768752	0.469775	-0.349788
TRAIL	Before infection	Late symptomatic vs Asymptomatic	0.174689	0.469775	-0.162551
IL-20RA	Before infection	Late symptomatic vs Asymptomatic	0.449392	0.496375	-0.0828587
CXCL9	Before infection	Late symptomatic vs Asymptomatic	0.0646002	0.469775	-0.277503
CST5	Before infection	Late symptomatic vs Asymptomatic	0.424344	0.496375	-0.138346
IL-2RB	Before infection	Late symptomatic vs Asymptomatic	0.35476	0.496375	-0.0194702
IL-1 alpha	Before infection	Late symptomatic vs Asymptomatic	0.289718	0.496375	0.0196599
OSM	Before infection	Late symptomatic vs Asymptomatic	0.467415	0.496375	-0.0174129
IL2	Before infection	Late symptomatic vs Asymptomatic	0.194038	0.469775	0.0636467
CXCL1	Before infection	Late symptomatic vs Asymptomatic	0.152292	0.469775	-0.149786
TSLP	Before infection	Late symptomatic vs Asymptomatic	0.375247	0.496375	0.18907
CCL4	Before infection	Late symptomatic vs Asymptomatic	0.165491	0.469775	-0.102644
CD6	Before infection	Late symptomatic vs Asymptomatic	0.496375	0.496375	-0.0418616
SCF	Before infection	Late symptomatic vs Asymptomatic	0.34802	0.496375	-0.035406
IL18	Before infection	Late symptomatic vs Asymptomatic	0.496375	0.496375	-0.113497
SLAMF1	Before infection	Late symptomatic vs Asymptomatic	0.0623387	0.469775	-0.204846
TGF-alpha	Before infection	Late symptomatic vs Asymptomatic	0.438627	0.496375	-0.125392
MCP-4	Before infection	Late symptomatic vs Asymptomatic	0.45299	0.496375	-0.0470794
CCL11	Before infection	Late symptomatic vs Asymptomatic	0.184205	0.469775	-0.16318
TNFSF14	Before infection	Late symptomatic vs Asymptomatic	0.424344	0.496375	-0.0489691
FGF-23	Before infection	Late symptomatic vs Asymptomatic	0.295966	0.496375	0.0610267
IL-10RA	Before infection	Late symptomatic vs Asymptomatic	0.120595	0.469775	0.491304
FGF-5	Before infection	Late symptomatic vs Asymptomatic	0.0264834	0.406079	0.0424959
MMP-1	Before infection	Late symptomatic vs Asymptomatic	0.179407	0.469775	-0.2196
LIF-R	Before infection	Late symptomatic vs Asymptomatic	0.277411	0.496375	0.0486408
FGF-21	Before infection	Late symptomatic vs Asymptomatic	0.481883	0.496375	0.262944
CCL19	Before infection	Late symptomatic vs Asymptomatic	0.382158	0.496375	0.197763
IL-15RA	Before infection	Late symptomatic vs Asymptomatic	0.467415	0.496375	0.0253188
IL-10RB	Before infection	Late symptomatic vs Asymptomatic	0.074288	0.469775	-0.127087
IL-22 RA1	Before infection	Late symptomatic vs Asymptomatic	0.431474	0.496375	0.00462767
IL-18R1	Before infection	Late symptomatic vs Asymptomatic	0.438627	0.496375	-0.0522666
PD-L1	Before infection	Late symptomatic vs Asymptomatic	0.0693138	0.469775	-0.105682
Beta-NGF	Before infection	Late symptomatic vs Asymptomatic	0.417238	0.496375	-0.018643
CXCL5	Before infection	Late symptomatic vs Asymptomatic	0.295966	0.496375	0.107958
TRANCE	Before infection	Late symptomatic vs Asymptomatic	0.295966	0.496375	-0.302632
HGF	Before infection	Late symptomatic vs Asymptomatic	0.128046	0.469775	0.0989615
IL-12B	Before infection	Late symptomatic vs Asymptomatic	0.0681083	0.469775	-0.155487
IL-24	Before infection	Late symptomatic vs Asymptomatic	0.4458	0.496375
IL13	Before infection	Late symptomatic vs Asymptomatic	0.100089	0.469775	0.140119
ARTN	Before infection	Late symptomatic vs Asymptomatic	0.45299	0.496375	0.0221352
MMP-10	Before infection	Late symptomatic vs Asymptomatic	0.0500408	0.469775	-0.313397
IL10	Before infection	Late symptomatic vs Asymptomatic	0.496375	0.496375	0.0913992
TNF	Before infection	Late symptomatic vs Asymptomatic	0.165491	0.469775	-0.183139
CCL23	Before infection	Late symptomatic vs Asymptomatic	0.271354	0.496375	-0.0762639
CD5	Before infection	Late symptomatic vs Asymptomatic	0.148053	0.469775	-0.113546
CCL3	Before infection	Late symptomatic vs Asymptomatic	0.474645	0.496375	-0.0406187
Flt3L	Before infection	Late symptomatic vs Asymptomatic	0.308644	0.496375	-0.0337055
CXCL6	Before infection	Late symptomatic vs Asymptomatic	0.179407	0.469775	-0.204022
CXCL10	Before infection	Late symptomatic vs Asymptomatic	0.174689	0.469775	-0.0143766
4E-BP1	Before infection	Late symptomatic vs Asymptomatic	0.0118405	0.329736	-0.950364
IL-20	Before infection	Late symptomatic vs Asymptomatic	0.152292	0.469775	0.0406204
SIRT2	Before infection	Late symptomatic vs Asymptomatic	0.0163776	0.329736	-0.560538
CCL28	Before infection	Late symptomatic vs Asymptomatic	0.35476	0.496375	-0.0807161
DNER	Before infection	Late symptomatic vs Asymptomatic	0.283532	0.496375	-0.107533
EN-RAGE	Before infection	Late symptomatic vs Asymptomatic	0.45299	0.496375	0.00394063
CD40	Before infection	Late symptomatic vs Asymptomatic	0.0500408	0.469775	-0.171482
IL33	Before infection	Late symptomatic vs Asymptomatic	0.334685	0.496375	0.0376463
IFN-gamma	Before infection	Late symptomatic vs Asymptomatic	0.0601394	0.469775	-0.279753
FGF-19	Before infection	Late symptomatic vs Asymptomatic	0.334685	0.496375	-0.0111564
IL4	Before infection	Late symptomatic vs Asymptomatic	0.396092	0.496375	-0.0125647
LIF	Before infection	Late symptomatic vs Asymptomatic	0.481883	0.496375	-0.0687298
NRTN	Before infection	Late symptomatic vs Asymptomatic	0.184205	0.469775	-0.0718497
MCP-2	Before infection	Late symptomatic vs Asymptomatic	0.45299	0.496375	-0.0597559
CASP-8	Before infection	Late symptomatic vs Asymptomatic	0.474645	0.496375	-0.0152952
CCL25	Before infection	Late symptomatic vs Asymptomatic	0.368375	0.496375	0.0517497
CX3CL1	Before infection	Late symptomatic vs Asymptomatic	0.375247	0.496375	0.107597
TNFRSF9	Before infection	Late symptomatic vs Asymptomatic	0.174689	0.469775	-0.0736791
NT-3	Before infection	Late symptomatic vs Asymptomatic	0.21998	0.496375	-0.184812
TWEAK	Before infection	Late symptomatic vs Asymptomatic	0.424344	0.496375	-0.0820346
CCL20	Before infection	Late symptomatic vs Asymptomatic	0.194038	0.469775	0.0853667
ST1A1	Before infection	Late symptomatic vs Asymptomatic	0.40311	0.496375	-0.108644
STAMBP	Before infection	Late symptomatic vs Asymptomatic	0.0124131	0.329736	-0.411126
IL5	Before infection	Late symptomatic vs Asymptomatic	0.328093	0.496375	-0.317801
ADA	Before infection	Late symptomatic vs Asymptomatic	0.113455	0.469775	-0.205795
TNFB	Before infection	Late symptomatic vs Asymptomatic	0.277411	0.496375	-0.033538
CSF-1	Before infection	Late symptomatic vs Asymptomatic	0.184205	0.469775	0.0701114
IL8	First PCR+	Early symptomatic vs Asymptomatic	0.0046058	0.0249255	0.730694
VEGFA	First PCR+	Early symptomatic vs Asymptomatic	0.0894258	0.164544	0.169243
CD8A	First PCR+	Early symptomatic vs Asymptomatic	0.277096	0.339904	-0.0898601
MCP-3	First PCR+	Early symptomatic vs Asymptomatic	0.364793	0.414333	0.0846964
GDNF	First PCR+	Early symptomatic vs Asymptomatic	0.454133	0.474776	-0.0381918
CDCP1	First PCR+	Early symptomatic vs Asymptomatic	0.484681	0.495452	0.0317436
CD244	First PCR+	Early symptomatic vs Asymptomatic	0.00440342	0.0249255	0.264851
IL7	First PCR+	Early symptomatic vs Asymptomatic	0.46633	0.482049	-0.053862
OPG	First PCR+	Early symptomatic vs Asymptomatic	0.325195	0.378708	-0.0624289
LAP TGF-beta-1	First PCR+	Early symptomatic vs Asymptomatic	0.399942	0.438032	0.0263946
uPA	First PCR+	Early symptomatic vs Asymptomatic	0.188511	0.279726	0.107834
IL6	First PCR+	Early symptomatic vs Asymptomatic	0.266899	0.336366	-0.270754
IL-17C	First PCR+	Early symptomatic vs Asymptomatic	2.26161e-05	0.00104034	-1.11631
MCP-1	First PCR+	Early symptomatic vs Asymptomatic	0.116893	0.195529	0.204889
IL-17A	First PCR+	Early symptomatic vs Asymptomatic	0.298043	0.351538	0.0256366
CXCL11	First PCR+	Early symptomatic vs Asymptomatic	0.0224855	0.0626868	0.669223
AXIN1	First PCR+	Early symptomatic vs Asymptomatic	0.00402233	0.0246703	0.705001
TRAIL	First PCR+	Early symptomatic vs Asymptomatic	0.00198434	0.0152133	0.345508
IL-20RA	First PCR+	Early symptomatic vs Asymptomatic	0.0331841	0.0763235	0.16406
CXCL9	First PCR+	Early symptomatic vs Asymptomatic	0.38812	0.430205	0.0466523
CST5	First PCR+	Early symptomatic vs Asymptomatic	0.192688	0.281386	0.136093
IL-2RB	First PCR+	Early symptomatic vs Asymptomatic	0.157135	0.253621	0.0626048
IL-1 alpha	First PCR+	Early symptomatic vs Asymptomatic	0.242265	0.32777	0.090115
OSM	First PCR+	Early symptomatic vs Asymptomatic	0.014288	0.0505575	0.737024
IL2	First PCR+	Early symptomatic vs Asymptomatic	0.411857	0.440592	0.0391269
CXCL1	First PCR+	Early symptomatic vs Asymptomatic	0.0126963	0.0467224	0.312423
TSLP	First PCR+	Early symptomatic vs Asymptomatic	0.0493114	0.108015	0.249925
CCL4	First PCR+	Early symptomatic vs Asymptomatic	0.00956671	0.0400062	0.372065
CD6	First PCR+	Early symptomatic vs Asymptomatic	0.0154421	0.0526177	0.239218
SCF	First PCR+	Early symptomatic vs Asymptomatic	0.218918	0.309853	0.0648478
IL18	First PCR+	Early symptomatic vs Asymptomatic	0.025066	0.0658878	0.251352
SLAMF1	First PCR+	Early symptomatic vs Asymptomatic	0.0309749	0.0763235	0.201139
TGF-alpha	First PCR+	Early symptomatic vs Asymptomatic	0.0594524	0.12431	0.503099
MCP-4	First PCR+	Early symptomatic vs Asymptomatic	0.287479	0.348001	0.124717
CCL11	First PCR+	Early symptomatic vs Asymptomatic	0.176318	0.265923	0.153145
TNFSF14	First PCR+	Early symptomatic vs Asymptomatic	0.000981649	0.0110913	0.804133
FGF-23	First PCR+	Early symptomatic vs Asymptomatic	0.298043	0.351538	0.0412762
IL-10RA	First PCR+	Early symptomatic vs Asymptomatic	0.105263	0.182721	0.114314
FGF-5	First PCR+	Early symptomatic vs Asymptomatic	0.256896	0.334615	0.0809808
MMP-1	First PCR+	Early symptomatic vs Asymptomatic	0.0309749	0.0763235	-0.123288
LIF-R	First PCR+	Early symptomatic vs Asymptomatic	0.164637	0.256722	0.0512734
FGF-21	First PCR+	Early symptomatic vs Asymptomatic	0.0216767	0.0626868	-0.530709
CCL19	First PCR+	Early symptomatic vs Asymptomatic	0.00574745	0.0263025	0.457193
IL-15RA	First PCR+	Early symptomatic vs Asymptomatic	0.228098	0.313209	0.0395737
IL-10RB	First PCR+	Early symptomatic vs Asymptomatic	0.496935	0.496935	-0.0148428
IL-22 RA1	First PCR+	Early symptomatic vs Asymptomatic	0.000297675	0.00684653	0.415024
IL-18R1	First PCR+	Early symptomatic vs Asymptomatic	0.000796508	0.0110913	0.372866
PD-L1	First PCR+	Early symptomatic vs Asymptomatic	0.00264796	0.0182441	0.272314
Beta-NGF	First PCR+	Early symptomatic vs Asymptomatic	0.075433	0.147656	-0.0301924
CXCL5	First PCR+	Early symptomatic vs Asymptomatic	0.382246	0.428862	0.00143316
TRANCE	First PCR+	Early symptomatic vs Asymptomatic	0.00120557	0.0110913	0.738898
HGF	First PCR+	Early symptomatic vs Asymptomatic	0.405889	0.439315	0.0652048
IL-12B	First PCR+	Early symptomatic vs Asymptomatic	0.119937	0.197039	0.164331
IL-24	First PCR+	Early symptomatic vs Asymptomatic	0.0971078	0.171806
IL13	First PCR+	Early symptomatic vs Asymptomatic	0.330745	0.380357	-0.0585367
ARTN	First PCR+	Early symptomatic vs Asymptomatic	0.0541944	0.115951	0.117799
MMP-10	First PCR+	Early symptomatic vs Asymptomatic	0.0117225	0.0449363	-0.374104
IL10	First PCR+	Early symptomatic vs Asymptomatic	0.261873	0.334615	-0.112351
TNF	First PCR+	Early symptomatic vs Asymptomatic	0.0822053	0.15756	0.145031
CCL23	First PCR+	Early symptomatic vs Asymptomatic	0.0224855	0.0626868	-0.336135
CD5	First PCR+	Early symptomatic vs Asymptomatic	0.271974	0.338129	0.0813815
CCL3	First PCR+	Early symptomatic vs Asymptomatic	9.3989e-06	0.000864698	0.887615
Flt3L	First PCR+	Early symptomatic vs Asymptomatic	0.223481	0.311519	0.12489
CXCL6	First PCR+	Early symptomatic vs Asymptomatic	0.0690944	0.14126	0.261231
CXCL10	First PCR+	Early symptomatic vs Asymptomatic	0.00574745	0.0263025	0.771667
4E-BP1	First PCR+	Early symptomatic vs Asymptomatic	0.172368	0.264297	0.452048
IL-20	First PCR+	Early symptomatic vs Asymptomatic	0.0869684	0.163288	0.0689173
SIRT2	First PCR+	Early symptomatic vs Asymptomatic	9.74144e-05	0.00298738	1.20456
CCL28	First PCR+	Early symptomatic vs Asymptomatic	0.0233196	0.0631	0.458632
DNER	First PCR+	Early symptomatic vs Asymptomatic	0.0732726	0.146545	0.0983248
EN-RAGE	First PCR+	Early symptomatic vs Asymptomatic	0.261873	0.334615	-0.213097
CD40	First PCR+	Early symptomatic vs Asymptomatic	0.00171272	0.0143246	0.358476
IL33	First PCR+	Early symptomatic vs Asymptomatic	0.00277628	0.0182441	0.212152
IFN-gamma	First PCR+	Early symptomatic vs Asymptomatic	0.44805	0.4738	0.018621
FGF-19	First PCR+	Early symptomatic vs Asymptomatic	0.0224855	0.0626868	-0.611096
IL4	First PCR+	Early symptomatic vs Asymptomatic	0.496935	0.496935	-0.0294586
LIF	First PCR+	Early symptomatic vs Asymptomatic	0.0201327	0.0626868	0.165928
NRTN	First PCR+	Early symptomatic vs Asymptomatic	0.110969	0.189058	0.0514359
MCP-2	First PCR+	Early symptomatic vs Asymptomatic	0.00114558	0.0110913	0.742245
CASP-8	First PCR+	Early symptomatic vs Asymptomatic	0.0216767	0.0626868	0.397883
CCL25	First PCR+	Early symptomatic vs Asymptomatic	0.00574745	0.0263025	0.244968
CX3CL1	First PCR+	Early symptomatic vs Asymptomatic	0.0433543	0.0972829	0.25879
TNFRSF9	First PCR+	Early symptomatic vs Asymptomatic	0.00600383	0.0263025	0.258595
NT-3	First PCR+	Early symptomatic vs Asymptomatic	0.0331841	0.0763235	0.213809
TWEAK	First PCR+	Early symptomatic vs Asymptomatic	0.0944951	0.170462	0.158481
CCL20	First PCR+	Early symptomatic vs Asymptomatic	0.164637	0.256722	0.147766
ST1A1	First PCR+	Early symptomatic vs Asymptomatic	0.00114558	0.0110913	1.34246
STAMBP	First PCR+	Early symptomatic vs Asymptomatic	0.0112604	0.0449363	0.532485
IL5	First PCR+	Early symptomatic vs Asymptomatic	0.196921	0.283074	0.0773322
ADA	First PCR+	Early symptomatic vs Asymptomatic	0.0320638	0.0763235	0.16703
TNFB	First PCR+	Early symptomatic vs Asymptomatic	0.000796508	0.0110913	0.304239
CSF-1	First PCR+	Early symptomatic vs Asymptomatic	0.256896	0.334615	-0.0598671
IL8	First PCR+	Late symptomatic vs Asymptomatic	0.0542944	0.484842	0.278871
VEGFA	First PCR+	Late symptomatic vs Asymptomatic	0.272358	0.484842	0.04397
CD8A	First PCR+	Late symptomatic vs Asymptomatic	0.172141	0.484842	-0.20778
MCP-3	First PCR+	Late symptomatic vs Asymptomatic	0.470352	0.494953	-0.0486966
GDNF	First PCR+	Late symptomatic vs Asymptomatic	0.194694	0.484842	-0.124627
CDCP1	First PCR+	Late symptomatic vs Asymptomatic	0.339281	0.484842	-0.081114
CD244	First PCR+	Late symptomatic vs Asymptomatic	0.347096	0.484842	-0.0161673
IL7	First PCR+	Late symptomatic vs Asymptomatic	0.362919	0.484842	-0.0733678
OPG	First PCR+	Late symptomatic vs Asymptomatic	0.188894	0.484842	-0.192086
LAP TGF-beta-1	First PCR+	Late symptomatic vs Asymptomatic	0.395252	0.484842	-0.0365862
uPA	First PCR+	Late symptomatic vs Asymptomatic	0.470352	0.494953	0.00890071
IL6	First PCR+	Late symptomatic vs Asymptomatic	0.387091	0.484842	-0.143301
IL-17C	First PCR+	Late symptomatic vs Asymptomatic	0.339281	0.484842	0.136087
MCP-1	First PCR+	Late symptomatic vs Asymptomatic	0.231714	0.484842	-0.0536747
IL-17A	First PCR+	Late symptomatic vs Asymptomatic	0.146399	0.484842	-0.0967699
CXCL11	First PCR+	Late symptomatic vs Asymptomatic	0.225285	0.484842	-0.379899
AXIN1	First PCR+	Late symptomatic vs Asymptomatic	0.354976	0.484842	0.053916
TRAIL	First PCR+	Late symptomatic vs Asymptomatic	0.238245	0.484842	-0.101757
IL-20RA	First PCR+	Late symptomatic vs Asymptomatic	0.37898	0.484842	0.00714695
CXCL9	First PCR+	Late symptomatic vs Asymptomatic	0.436679	0.489933	-0.288302
CST5	First PCR+	Late symptomatic vs Asymptomatic	0.308736	0.484842	0.0751442
IL-2RB	First PCR+	Late symptomatic vs Asymptomatic	0.206615	0.484842	0.088247
IL-1 alpha	First PCR+	Late symptomatic vs Asymptomatic	0.428322	0.489933	0.0765047
OSM	First PCR+	Late symptomatic vs Asymptomatic	0.123378	0.484842	0.337201
IL2	First PCR+	Late symptomatic vs Asymptomatic	0.286652	0.484842	0.00857287
CXCL1	First PCR+	Late symptomatic vs Asymptomatic	0.238245	0.484842	0.144929
TSLP	First PCR+	Late symptomatic vs Asymptomatic	0.146399	0.484842	0.184962
CCL4	First PCR+	Late symptomatic vs Asymptomatic	0.436679	0.489933	-0.033593
CD6	First PCR+	Late symptomatic vs Asymptomatic	0.387091	0.484842	0.0385644
SCF	First PCR+	Late symptomatic vs Asymptomatic	0.231714	0.484842	-0.0498337
IL18	First PCR+	Late symptomatic vs Asymptomatic	0.487284	0.495761	-0.043003
SLAMF1	First PCR+	Late symptomatic vs Asymptomatic	0.419998	0.489933	0.044466
TGF-alpha	First PCR+	Late symptomatic vs Asymptomatic	0.136866	0.484842	0.312541
MCP-4	First PCR+	Late symptomatic vs Asymptomatic	0.419998	0.489933	0.0358438
CCL11	First PCR+	Late symptomatic vs Asymptomatic	0.323861	0.484842	0.0475083
TNFSF14	First PCR+	Late symptomatic vs Asymptomatic	0.238245	0.484842	0.166757
FGF-23	First PCR+	Late symptomatic vs Asymptomatic	0.10302	0.484842	-0.121701
IL-10RA	First PCR+	Late symptomatic vs Asymptomatic	0.478814	0.494953	0.011815
FGF-5	First PCR+	Late symptomatic vs Asymptomatic	0.225285	0.484842	-0.0368177
MMP-1	First PCR+	Late symptomatic vs Asymptomatic	0.075708	0.484842	0.166662
LIF-R	First PCR+	Late symptomatic vs Asymptomatic	0.31626	0.484842	-0.0618028
FGF-21	First PCR+	Late symptomatic vs Asymptomatic	0.218958	0.484842	0.208447
CCL19	First PCR+	Late symptomatic vs Asymptomatic	0.0497715	0.484842	-0.37513
IL-15RA	First PCR+	Late symptomatic vs Asymptomatic	0.301292	0.484842	-0.0587288
IL-10RB	First PCR+	Late symptomatic vs Asymptomatic	0.387091	0.484842	-0.0266866
IL-22 RA1	First PCR+	Late symptomatic vs Asymptomatic	0.362919	0.484842	0.0252669
IL-18R1	First PCR+	Late symptomatic vs Asymptomatic	0.495761	0.495761	-0.0669153
PD-L1	First PCR+	Late symptomatic vs Asymptomatic	0.323861	0.484842	-0.0788843
Beta-NGF	First PCR+	Late symptomatic vs Asymptomatic	0.470352	0.494953	0.00851748
CXCL5	First PCR+	Late symptomatic vs Asymptomatic	0.370921	0.484842	0.0296137
TRANCE	First PCR+	Late symptomatic vs Asymptomatic	0.206615	0.484842	0.232704
HGF	First PCR+	Late symptomatic vs Asymptomatic	0.238245	0.484842	0.0976333
IL-12B	First PCR+	Late symptomatic vs Asymptomatic	0.370921	0.484842	-0.107977
IL-24	First PCR+	Late symptomatic vs Asymptomatic	0.0956009	0.484842
IL13	First PCR+	Late symptomatic vs Asymptomatic	0.238245	0.484842	-0.0492086
ARTN	First PCR+	Late symptomatic vs Asymptomatic	0.188894	0.484842	0.131991
MMP-10	First PCR+	Late symptomatic vs Asymptomatic	0.238245	0.484842	0.151345
IL10	First PCR+	Late symptomatic vs Asymptomatic	0.37898	0.484842	-0.220982
TNF	First PCR+	Late symptomatic vs Asymptomatic	0.258427	0.484842	-0.0599617
CCL23	First PCR+	Late symptomatic vs Asymptomatic	0.119096	0.484842	-0.158778
CD5	First PCR+	Late symptomatic vs Asymptomatic	0.419998	0.489933	-0.0109574
CCL3	First PCR+	Late symptomatic vs Asymptomatic	0.251602	0.484842	0.129989
Flt3L	First PCR+	Late symptomatic vs Asymptomatic	0.194694	0.484842	-0.128445
CXCL6	First PCR+	Late symptomatic vs Asymptomatic	0.231714	0.484842	0.146322
CXCL10	First PCR+	Late symptomatic vs Asymptomatic	0.470352	0.494953	-0.158751
4E-BP1	First PCR+	Late symptomatic vs Asymptomatic	0.183201	0.484842	0.485743
IL-20	First PCR+	Late symptomatic vs Asymptomatic	0.0787845	0.484842	0.139559
SIRT2	First PCR+	Late symptomatic vs Asymptomatic	0.395252	0.484842	0.19041
CCL28	First PCR+	Late symptomatic vs Asymptomatic	0.495761	0.495761	0.0499652
DNER	First PCR+	Late symptomatic vs Asymptomatic	0.323861	0.484842	0.0579239
EN-RAGE	First PCR+	Late symptomatic vs Asymptomatic	0.166774	0.484842	0.22226
CD40	First PCR+	Late symptomatic vs Asymptomatic	0.225285	0.484842	0.0916171
IL33	First PCR+	Late symptomatic vs Asymptomatic	0.395252	0.484842	-0.0521204
IFN-gamma	First PCR+	Late symptomatic vs Asymptomatic	0.265346	0.484842	0.169417
FGF-19	First PCR+	Late symptomatic vs Asymptomatic	0.470352	0.494953	0.00085811
IL4	First PCR+	Late symptomatic vs Asymptomatic	0.478814	0.494953	-0.145783
LIF	First PCR+	Late symptomatic vs Asymptomatic	0.428322	0.489933	0.0258226
NRTN	First PCR+	Late symptomatic vs Asymptomatic	0.161517	0.484842	0.0412734
MCP-2	First PCR+	Late symptomatic vs Asymptomatic	0.258427	0.484842	-0.185805
CASP-8	First PCR+	Late symptomatic vs Asymptomatic	0.272358	0.484842	0.157886
CCL25	First PCR+	Late symptomatic vs Asymptomatic	0.212734	0.484842	-0.116027
CX3CL1	First PCR+	Late symptomatic vs Asymptomatic	0.156368	0.484842	-0.259278
TNFRSF9	First PCR+	Late symptomatic vs Asymptomatic	0.37898	0.484842	-0.0129421
NT-3	First PCR+	Late symptomatic vs Asymptomatic	0.258427	0.484842	0.0676146
TWEAK	First PCR+	Late symptomatic vs Asymptomatic	0.265346	0.484842	0.0183451
CCL20	First PCR+	Late symptomatic vs Asymptomatic	0.0455543	0.484842	-0.278106
ST1A1	First PCR+	Late symptomatic vs Asymptomatic	0.286652	0.484842	-0.11216
STAMBP	First PCR+	Late symptomatic vs Asymptomatic	0.323861	0.484842	0.142283
IL5	First PCR+	Late symptomatic vs Asymptomatic	0.362919	0.484842	0.00969817
ADA	First PCR+	Late symptomatic vs Asymptomatic	0.177617	0.484842	0.0840568
TNFB	First PCR+	Late symptomatic vs Asymptomatic	0.387091	0.484842	-0.0771803
CSF-1	First PCR+	Late symptomatic vs Asymptomatic	0.172141	0.484842	-0.114044
IL8	3-10 days	Early symptomatic vs Asymptomatic	0.370644	0.442848	0.137573
VEGFA	3-10 days	Early symptomatic vs Asymptomatic	0.178524	0.315851	-0.0964802
CD8A	3-10 days	Early symptomatic vs Asymptomatic	0.217128	0.338573	0.124687
MCP-3	3-10 days	Early symptomatic vs Asymptomatic	0.0653013	0.231066	-0.416768
GDNF	3-10 days	Early symptomatic vs Asymptomatic	0.29506	0.405157	0.0757019
CDCP1	3-10 days	Early symptomatic vs Asymptomatic	0.102316	0.276856	-0.202559
CD244	3-10 days	Early symptomatic vs Asymptomatic	0.160979	0.305971	0.171623
IL7	3-10 days	Early symptomatic vs Asymptomatic	0.0849197	0.2694	0.296679
OPG	3-10 days	Early symptomatic vs Asymptomatic	0.129353	0.295594	-0.146106
LAP TGF-beta-1	3-10 days	Early symptomatic vs Asymptomatic	0.00353731	0.0650865	-0.487375
uPA	3-10 days	Early symptomatic vs Asymptomatic	0.344706	0.42284	0.0694505
IL6	3-10 days	Early symptomatic vs Asymptomatic	0.00648127	0.0795216	-0.868603
IL-17C	3-10 days	Early symptomatic vs Asymptomatic	0.00073677	0.0338914	-1.12229
MCP-1	3-10 days	Early symptomatic vs Asymptomatic	0.24899	0.369469	-0.0311672
IL-17A	3-10 days	Early symptomatic vs Asymptomatic	0.0609941	0.231066	-0.33168
CXCL11	3-10 days	Early symptomatic vs Asymptomatic	0.307162	0.40955	-0.146647
AXIN1	3-10 days	Early symptomatic vs Asymptomatic	0.0104155	0.0798519	-1.05817
TRAIL	3-10 days	Early symptomatic vs Asymptomatic	0.0796437	0.261686	0.231645
IL-20RA	3-10 days	Early symptomatic vs Asymptomatic	0.169614	0.305971	-0.111498
CXCL9	3-10 days	Early symptomatic vs Asymptomatic	0.217128	0.338573	0.220469
CST5	3-10 days	Early symptomatic vs Asymptomatic	0.102316	0.276856	0.1798
IL-2RB	3-10 days	Early symptomatic vs Asymptomatic	0.493068	0.493068	0.00121775
IL-1 alpha	3-10 days	Early symptomatic vs Asymptomatic	0.465383	0.493068	0.0821261
OSM	3-10 days	Early symptomatic vs Asymptomatic	0.00353731	0.0650865	-1.01396
IL2	3-10 days	Early symptomatic vs Asymptomatic	0.344706	0.42284	-0.100668
CXCL1	3-10 days	Early symptomatic vs Asymptomatic	0.160979	0.305971	-0.157239
TSLP	3-10 days	Early symptomatic vs Asymptomatic	0.0426941	0.196393	-0.394542
CCL4	3-10 days	Early symptomatic vs Asymptomatic	0.331997	0.418407	-0.0559498
CD6	3-10 days	Early symptomatic vs Asymptomatic	0.0609941	0.231066	0.244321
SCF	3-10 days	Early symptomatic vs Asymptomatic	0.465383	0.493068	0.0255887
IL18	3-10 days	Early symptomatic vs Asymptomatic	0.370644	0.442848	-0.105932
SLAMF1	3-10 days	Early symptomatic vs Asymptomatic	0.424209	0.470207	-0.0492611
TGF-alpha	3-10 days	Early symptomatic vs Asymptomatic	0.0653013	0.231066	-0.294126
MCP-4	3-10 days	Early symptomatic vs Asymptomatic	0.260138	0.373949	-0.142568
CCL11	3-10 days	Early symptomatic vs Asymptomatic	0.331997	0.418407	-0.00375091
TNFSF14	3-10 days	Early symptomatic vs Asymptomatic	0.00353731	0.0650865	-1.07997
FGF-23	3-10 days	Early symptomatic vs Asymptomatic	0.000351561	0.0323436	-0.4547
IL-10RA	3-10 days	Early symptomatic vs Asymptomatic	0.12217	0.288197	-0.152243
FGF-5	3-10 days	Early symptomatic vs Asymptomatic	0.410643	0.460722	-0.0374645
MMP-1	3-10 days	Early symptomatic vs Asymptomatic	0.0247934	0.134176	-0.239576
LIF-R	3-10 days	Early symptomatic vs Asymptomatic	0.136824	0.295594	-0.136089
FGF-21	3-10 days	Early symptomatic vs Asymptomatic	0.410643	0.460722	-0.134069
CCL19	3-10 days	Early symptomatic vs Asymptomatic	0.24899	0.369469	-0.0998526
IL-15RA	3-10 days	Early symptomatic vs Asymptomatic	0.451595	0.493068	-0.0746411
IL-10RB	3-10 days	Early symptomatic vs Asymptomatic	0.197264	0.33608	-0.0849868
IL-22 RA1	3-10 days	Early symptomatic vs Asymptomatic	0.307162	0.40955	0.109016
IL-18R1	3-10 days	Early symptomatic vs Asymptomatic	0.331997	0.418407	0.0918493
PD-L1	3-10 days	Early symptomatic vs Asymptomatic	0.144584	0.295594	-0.152501
Beta-NGF	3-10 days	Early symptomatic vs Asymptomatic	0.0177539	0.10889	-0.118385
CXCL5	3-10 days	Early symptomatic vs Asymptomatic	0.0746195	0.254259	-0.179829
TRANCE	3-10 days	Early symptomatic vs Asymptomatic	0.0268804	0.137389	0.717606
HGF	3-10 days	Early symptomatic vs Asymptomatic	0.00587526	0.0795216	-0.40549
IL-12B	3-10 days	Early symptomatic vs Asymptomatic	0.383846	0.44701	-0.0536755
IL-24	3-10 days	Early symptomatic vs Asymptomatic	0.108655	0.285609
IL13	3-10 days	Early symptomatic vs Asymptomatic	0.0177539	0.10889	-0.292803
ARTN	3-10 days	Early symptomatic vs Asymptomatic	0.00864365	0.0795216	-0.318208
MMP-10	3-10 days	Early symptomatic vs Asymptomatic	0.0104155	0.0798519	-0.619782
IL10	3-10 days	Early symptomatic vs Asymptomatic	0.0177539	0.10889	-0.471079
TNF	3-10 days	Early symptomatic vs Asymptomatic	0.144584	0.295594	-0.211812
CCL23	3-10 days	Early symptomatic vs Asymptomatic	0.144584	0.295594	-0.346059
CD5	3-10 days	Early symptomatic vs Asymptomatic	0.29506	0.405157	0.0669305
CCL3	3-10 days	Early symptomatic vs Asymptomatic	0.169614	0.305971	-0.127389
Flt3L	3-10 days	Early symptomatic vs Asymptomatic	0.187759	0.325921	0.14703
CXCL6	3-10 days	Early symptomatic vs Asymptomatic	0.169614	0.305971	-0.198309
CXCL10	3-10 days	Early symptomatic vs Asymptomatic	0.383846	0.44701	-0.180026
4E-BP1	3-10 days	Early symptomatic vs Asymptomatic	0.0653013	0.231066	-0.875669
IL-20	3-10 days	Early symptomatic vs Asymptomatic	0.144584	0.295594	-0.0973716
SIRT2	3-10 days	Early symptomatic vs Asymptomatic	0.00864365	0.0795216	-1.07114
CCL28	3-10 days	Early symptomatic vs Asymptomatic	0.169614	0.305971	-0.18466
DNER	3-10 days	Early symptomatic vs Asymptomatic	0.207055	0.338573	-0.0675743
EN-RAGE	3-10 days	Early symptomatic vs Asymptomatic	0.0340382	0.164816	-0.825792
CD40	3-10 days	Early symptomatic vs Asymptomatic	0.102316	0.276856	-0.219994
IL33	3-10 days	Early symptomatic vs Asymptomatic	0.260138	0.373949	-0.069633
IFN-gamma	3-10 days	Early symptomatic vs Asymptomatic	0.479213	0.493068	0.0979713
FGF-19	3-10 days	Early symptomatic vs Asymptomatic	0.331997	0.418407	0.0934149
IL4	3-10 days	Early symptomatic vs Asymptomatic	0.217128	0.338573	0.026488
LIF	3-10 days	Early symptomatic vs Asymptomatic	0.397184	0.456761	0.165764
NRTN	3-10 days	Early symptomatic vs Asymptomatic	0.479213	0.493068	-0.0558429
MCP-2	3-10 days	Early symptomatic vs Asymptomatic	0.493068	0.493068	-0.120326
CASP-8	3-10 days	Early symptomatic vs Asymptomatic	0.0904535	0.276856	-0.540389
CCL25	3-10 days	Early symptomatic vs Asymptomatic	0.493068	0.493068	0.00542627
CX3CL1	3-10 days	Early symptomatic vs Asymptomatic	0.29506	0.405157	0.0634187
TNFRSF9	3-10 days	Early symptomatic vs Asymptomatic	0.102316	0.276856	0.173761
NT-3	3-10 days	Early symptomatic vs Asymptomatic	0.12217	0.288197	0.157432
TWEAK	3-10 days	Early symptomatic vs Asymptomatic	0.115272	0.286623	0.213197
CCL20	3-10 days	Early symptomatic vs Asymptomatic	0.207055	0.338573	0.141117
ST1A1	3-10 days	Early symptomatic vs Asymptomatic	0.0210255	0.120896	-1.37432
STAMBP	3-10 days	Early symptomatic vs Asymptomatic	0.0078613	0.0795216	-0.662591
IL5	3-10 days	Early symptomatic vs Asymptomatic	0.479213	0.493068	0.0206366
ADA	3-10 days	Early symptomatic vs Asymptomatic	0.227478	0.3488	-0.0913766
TNFB	3-10 days	Early symptomatic vs Asymptomatic	0.115272	0.286623	0.141518
CSF-1	3-10 days	Early symptomatic vs Asymptomatic	0.0653013	0.231066	-0.144006
IL8	3-10 days	Late symptomatic vs Asymptomatic	0.0508032	0.475825	1.34014
VEGFA	3-10 days	Late symptomatic vs Asymptomatic	0.38088	0.475825	0.0990892
CD8A	3-10 days	Late symptomatic vs Asymptomatic	0.42783	0.475825	-0.0357967
MCP-3	3-10 days	Late symptomatic vs Asymptomatic	0.252395	0.475825	0.280284
GDNF	3-10 days	Late symptomatic vs Asymptomatic	0.292634	0.475825	0.129031
CDCP1	3-10 days	Late symptomatic vs Asymptomatic	0.335623	0.475825	0.157791
CD244	3-10 days	Late symptomatic vs Asymptomatic	0.215278	0.475825	0.164233
IL7	3-10 days	Late symptomatic vs Asymptomatic	0.475825	0.475825	-0.0995392
OPG	3-10 days	Late symptomatic vs Asymptomatic	0.475825	0.475825	0.0160775
LAP TGF-beta-1	3-10 days	Late symptomatic vs Asymptomatic	0.151323	0.475825	-0.328252
uPA	3-10 days	Late symptomatic vs Asymptomatic	0.181541	0.475825	0.241799
IL6	3-10 days	Late symptomatic vs Asymptomatic	0.335623	0.475825	0.163548
IL-17C	3-10 days	Late symptomatic vs Asymptomatic	0.38088	0.475825	0.115959
MCP-1	3-10 days	Late symptomatic vs Asymptomatic	0.475825	0.475825	0.164259
IL-17A	3-10 days	Late symptomatic vs Asymptomatic	0.38088	0.475825	0.131382
CXCL11	3-10 days	Late symptomatic vs Asymptomatic	0.181541	0.475825	0.988449
AXIN1	3-10 days	Late symptomatic vs Asymptomatic	0.215278	0.475825	0.467167
TRAIL	3-10 days	Late symptomatic vs Asymptomatic	0.0227006	0.475825	0.685887
IL-20RA	3-10 days	Late symptomatic vs Asymptomatic	0.335623	0.475825	-0.0623258
CXCL9	3-10 days	Late symptomatic vs Asymptomatic	0.181541	0.475825	0.390197
CST5	3-10 days	Late symptomatic vs Asymptomatic	0.252395	0.475825	-0.14623
IL-2RB	3-10 days	Late symptomatic vs Asymptomatic	0.335623	0.475825	0.105417
IL-1 alpha	3-10 days	Late symptomatic vs Asymptomatic	0.475825	0.475825	0.112251
OSM	3-10 days	Late symptomatic vs Asymptomatic	0.252395	0.475825	0.455009
IL2	3-10 days	Late symptomatic vs Asymptomatic	0.475825	0.475825	-0.027485
CXCL1	3-10 days	Late symptomatic vs Asymptomatic	0.0647789	0.475825	0.37233
TSLP	3-10 days	Late symptomatic vs Asymptomatic	0.38088	0.475825	-0.175594
CCL4	3-10 days	Late symptomatic vs Asymptomatic	0.0647789	0.475825	0.401705
CD6	3-10 days	Late symptomatic vs Asymptomatic	0.42783	0.475825	0.0462992
SCF	3-10 days	Late symptomatic vs Asymptomatic	0.292634	0.475825	0.181984
IL18	3-10 days	Late symptomatic vs Asymptomatic	0.42783	0.475825	0.07342
SLAMF1	3-10 days	Late symptomatic vs Asymptomatic	0.0227006	0.475825	0.239087
TGF-alpha	3-10 days	Late symptomatic vs Asymptomatic	0.475825	0.475825	0.101423
MCP-4	3-10 days	Late symptomatic vs Asymptomatic	0.38088	0.475825	-0.0951167
CCL11	3-10 days	Late symptomatic vs Asymptomatic	0.215278	0.475825	0.242346
TNFSF14	3-10 days	Late symptomatic vs Asymptomatic	0.215278	0.475825	0.277037
FGF-23	3-10 days	Late symptomatic vs Asymptomatic	0.292634	0.475825	-0.180614
IL-10RA	3-10 days	Late symptomatic vs Asymptomatic	0.475825	0.475825	-0.0286483
FGF-5	3-10 days	Late symptomatic vs Asymptomatic	0.475825	0.475825	0.0124008
MMP-1	3-10 days	Late symptomatic vs Asymptomatic	0.215278	0.475825	-0.220572
LIF-R	3-10 days	Late symptomatic vs Asymptomatic	0.475825	0.475825	0.00802083
FGF-21	3-10 days	Late symptomatic vs Asymptomatic	0.42783	0.475825	-0.04519
CCL19	3-10 days	Late symptomatic vs Asymptomatic	0.151323	0.475825	0.526098
IL-15RA	3-10 days	Late symptomatic vs Asymptomatic	0.475825	0.475825	-0.0935742
IL-10RB	3-10 days	Late symptomatic vs Asymptomatic	0.42783	0.475825	0.0414642
IL-22 RA1	3-10 days	Late symptomatic vs Asymptomatic	0.215278	0.475825	0.142606
IL-18R1	3-10 days	Late symptomatic vs Asymptomatic	0.252395	0.475825	0.195563
PD-L1	3-10 days	Late symptomatic vs Asymptomatic	0.215278	0.475825	0.243543
Beta-NGF	3-10 days	Late symptomatic vs Asymptomatic	0.0508032	0.475825	-0.10007
CXCL5	3-10 days	Late symptomatic vs Asymptomatic	0.0508032	0.475825	-0.369649
TRANCE	3-10 days	Late symptomatic vs Asymptomatic	0.335623	0.475825	0.382706
HGF	3-10 days	Late symptomatic vs Asymptomatic	0.181541	0.475825	-0.208931
IL-12B	3-10 days	Late symptomatic vs Asymptomatic	0.181541	0.475825	0.248568
IL-24	3-10 days	Late symptomatic vs Asymptomatic	0.151323	0.475825
IL13	3-10 days	Late symptomatic vs Asymptomatic	0.335623	0.475825	-0.20913
ARTN	3-10 days	Late symptomatic vs Asymptomatic	0.0508032	0.475825	-0.213372
MMP-10	3-10 days	Late symptomatic vs Asymptomatic	0.38088	0.475825	-0.0352717
IL10	3-10 days	Late symptomatic vs Asymptomatic	0.335623	0.475825	0.183415
TNF	3-10 days	Late symptomatic vs Asymptomatic	0.124651	0.475825	0.320707
CCL23	3-10 days	Late symptomatic vs Asymptomatic	0.292634	0.475825	-0.196994
CD5	3-10 days	Late symptomatic vs Asymptomatic	0.38088	0.475825	0.00430917
CCL3	3-10 days	Late symptomatic vs Asymptomatic	0.016911	0.475825	1.33315
Flt3L	3-10 days	Late symptomatic vs Asymptomatic	0.38088	0.475825	0.0146683
CXCL6	3-10 days	Late symptomatic vs Asymptomatic	0.335623	0.475825	0.0982675
CXCL10	3-10 days	Late symptomatic vs Asymptomatic	0.0508032	0.475825	1.10853
4E-BP1	3-10 days	Late symptomatic vs Asymptomatic	0.252395	0.475825	0.684053
IL-20	3-10 days	Late symptomatic vs Asymptomatic	0.215278	0.475825	-0.0534025
SIRT2	3-10 days	Late symptomatic vs Asymptomatic	0.124651	0.475825	1.13256
CCL28	3-10 days	Late symptomatic vs Asymptomatic	0.42783	0.475825	0.0927067
DNER	3-10 days	Late symptomatic vs Asymptomatic	0.292634	0.475825	-0.000211667
EN-RAGE	3-10 days	Late symptomatic vs Asymptomatic	0.42783	0.475825	0.0569875
CD40	3-10 days	Late symptomatic vs Asymptomatic	0.181541	0.475825	0.318699
IL33	3-10 days	Late symptomatic vs Asymptomatic	0.475825	0.475825	-0.0309083
IFN-gamma	3-10 days	Late symptomatic vs Asymptomatic	0.124651	0.475825	1.31654
FGF-19	3-10 days	Late symptomatic vs Asymptomatic	0.475825	0.475825	0.019175
IL4	3-10 days	Late symptomatic vs Asymptomatic	0.292634	0.475825	0.0925708
LIF	3-10 days	Late symptomatic vs Asymptomatic	0.0647789	0.475825	0.400242
NRTN	3-10 days	Late symptomatic vs Asymptomatic	0.151323	0.475825	-0.0098825
MCP-2	3-10 days	Late symptomatic vs Asymptomatic	0.252395	0.475825	0.524421
CASP-8	3-10 days	Late symptomatic vs Asymptomatic	0.101454	0.475825	0.698996
CCL25	3-10 days	Late symptomatic vs Asymptomatic	0.335623	0.475825	0.149441
CX3CL1	3-10 days	Late symptomatic vs Asymptomatic	0.292634	0.475825	0.2781
TNFRSF9	3-10 days	Late symptomatic vs Asymptomatic	0.151323	0.475825	0.248625
NT-3	3-10 days	Late symptomatic vs Asymptomatic	0.38088	0.475825	0.0666808
TWEAK	3-10 days	Late symptomatic vs Asymptomatic	0.42783	0.475825	-0.0414183
CCL20	3-10 days	Late symptomatic vs Asymptomatic	0.151323	0.475825	0.468587
ST1A1	3-10 days	Late symptomatic vs Asymptomatic	0.181541	0.475825	1.31686
STAMBP	3-10 days	Late symptomatic vs Asymptomatic	0.151323	0.475825	0.48251
IL5	3-10 days	Late symptomatic vs Asymptomatic	0.181541	0.475825	0.301908
ADA	3-10 days	Late symptomatic vs Asymptomatic	0.475825	0.475825	0.023195
TNFB	3-10 days	Late symptomatic vs Asymptomatic	0.335623	0.475825	0.00349833
CSF-1	3-10 days	Late symptomatic vs Asymptomatic	0.475825	0.475825	0.00307
IL8	11-21 days	Early symptomatic vs Asymptomatic	0.151526	0.275154	0.335556
VEGFA	11-21 days	Early symptomatic vs Asymptomatic	0.0164771	0.103991	0.280704
CD8A	11-21 days	Early symptomatic vs Asymptomatic	0.454447	0.469765	0.0495667
MCP-3	11-21 days	Early symptomatic vs Asymptomatic	0.161504	0.275154	-0.186912
GDNF	11-21 days	Early symptomatic vs Asymptomatic	0.0967335	0.247208	0.142839
CDCP1	11-21 days	Early symptomatic vs Asymptomatic	0.305112	0.384525	0.0691214
CD244	11-21 days	Early symptomatic vs Asymptomatic	0.00291824	0.0536956	0.332393
IL7	11-21 days	Early symptomatic vs Asymptomatic	0.211554	0.319065	0.138496
OPG	11-21 days	Early symptomatic vs Asymptomatic	0.381444	0.433245	0.0488827
LAP TGF-beta-1	11-21 days	Early symptomatic vs Asymptomatic	0.437998	0.46317	0.00887083
uPA	11-21 days	Early symptomatic vs Asymptomatic	0.161504	0.275154	0.128337
IL6	11-21 days	Early symptomatic vs Asymptomatic	0.223798	0.326816	0.307819
IL-17C	11-21 days	Early symptomatic vs Asymptomatic	0.151526	0.275154	0.242457
MCP-1	11-21 days	Early symptomatic vs Asymptomatic	0.305112	0.384525	0.074686
IL-17A	11-21 days	Early symptomatic vs Asymptomatic	0.0343378	0.137351	0.309187
CXCL11	11-21 days	Early symptomatic vs Asymptomatic	0.365685	0.425861	0.0289026
AXIN1	11-21 days	Early symptomatic vs Asymptomatic	0.0393628	0.150891	0.67843
TRAIL	11-21 days	Early symptomatic vs Asymptomatic	0.0712096	0.218376	0.165418
IL-20RA	11-21 days	Early symptomatic vs Asymptomatic	0.0411622	0.151477	0.151195
CXCL9	11-21 days	Early symptomatic vs Asymptomatic	0.446211	0.466493	0.106032
CST5	11-21 days	Early symptomatic vs Asymptomatic	0.166649	0.278759	0.140837
IL-2RB	11-21 days	Early symptomatic vs Asymptomatic	0.00645308	0.0742105	0.207992
IL-1 alpha	11-21 days	Early symptomatic vs Asymptomatic	0.177255	0.286095	0.0898965
OSM	11-21 days	Early symptomatic vs Asymptomatic	0.083238	0.225232	0.504131
IL2	11-21 days	Early symptomatic vs Asymptomatic	0.290691	0.384525	-0.0702969
CXCL1	11-21 days	Early symptomatic vs Asymptomatic	0.211554	0.319065	0.141283
TSLP	11-21 days	Early symptomatic vs Asymptomatic	0.161504	0.275154	0.097515
CCL4	11-21 days	Early symptomatic vs Asymptomatic	0.0223321	0.107922	0.326915
CD6	11-21 days	Early symptomatic vs Asymptomatic	0.0027378	0.0536956	0.404593
SCF	11-21 days	Early symptomatic vs Asymptomatic	0.230068	0.330723	0.110894
IL18	11-21 days	Early symptomatic vs Asymptomatic	0.0657192	0.218376	0.233831
SLAMF1	11-21 days	Early symptomatic vs Asymptomatic	0.021249	0.107922	0.244552
TGF-alpha	11-21 days	Early symptomatic vs Asymptomatic	0.223798	0.326816	0.274158
MCP-4	11-21 days	Early symptomatic vs Asymptomatic	0.31244	0.388438	0.0905837
CCL11	11-21 days	Early symptomatic vs Asymptomatic	0.297862	0.384525	0.0986246
TNFSF14	11-21 days	Early symptomatic vs Asymptomatic	0.0327849	0.1371	0.568911
FGF-23	11-21 days	Early symptomatic vs Asymptomatic	0.470974	0.476149	0.025777
IL-10RA	11-21 days	Early symptomatic vs Asymptomatic	0.104055	0.258732	0.0118873
FGF-5	11-21 days	Early symptomatic vs Asymptomatic	0.107863	0.261142	0.08224
MMP-1	11-21 days	Early symptomatic vs Asymptomatic	0.421656	0.451074	-0.0345826
LIF-R	11-21 days	Early symptomatic vs Asymptomatic	0.146694	0.275154	0.0854557
FGF-21	11-21 days	Early symptomatic vs Asymptomatic	0.156462	0.275154	0.357467
CCL19	11-21 days	Early symptomatic vs Asymptomatic	0.305112	0.384525	0.113354
IL-15RA	11-21 days	Early symptomatic vs Asymptomatic	0.132825	0.275154	0.0752093
IL-10RB	11-21 days	Early symptomatic vs Asymptomatic	0.0234613	0.107922	0.213619
IL-22 RA1	11-21 days	Early symptomatic vs Asymptomatic	0.35015	0.418361	-0.07777
IL-18R1	11-21 days	Early symptomatic vs Asymptomatic	0.00141466	0.0536956	0.35945
PD-L1	11-21 days	Early symptomatic vs Asymptomatic	0.11177	0.263664	0.143775
Beta-NGF	11-21 days	Early symptomatic vs Asymptomatic	0.0932178	0.24503	0.0496583
CXCL5	11-21 days	Early symptomatic vs Asymptomatic	0.262848	0.360925	0.149162
TRANCE	11-21 days	Early symptomatic vs Asymptomatic	0.0712096	0.218376	0.430698
HGF	11-21 days	Early symptomatic vs Asymptomatic	0.0430338	0.152273	0.348809
IL-12B	11-21 days	Early symptomatic vs Asymptomatic	0.0246382	0.107939	0.321314
IL-24	11-21 days	Early symptomatic vs Asymptomatic	0.119887	0.275154
IL13	11-21 days	Early symptomatic vs Asymptomatic	0.487551	0.487551	0.0530495
ARTN	11-21 days	Early symptomatic vs Asymptomatic	0.405447	0.447589	-0.0294562
MMP-10	11-21 days	Early symptomatic vs Asymptomatic	0.12841	0.275154	0.329438
IL10	11-21 days	Early symptomatic vs Asymptomatic	0.151526	0.275154	0.226574
TNF	11-21 days	Early symptomatic vs Asymptomatic	0.262848	0.360925	0.126452
CCL23	11-21 days	Early symptomatic vs Asymptomatic	0.365685	0.425861	0.102721
CD5	11-21 days	Early symptomatic vs Asymptomatic	0.00197789	0.0536956	0.317386
CCL3	11-21 days	Early symptomatic vs Asymptomatic	0.0770455	0.221506	0.440327
Flt3L	11-21 days	Early symptomatic vs Asymptomatic	0.0119891	0.0919162	0.295089
CXCL6	11-21 days	Early symptomatic vs Asymptomatic	0.137344	0.275154	0.209172
CXCL10	11-21 days	Early symptomatic vs Asymptomatic	0.462702	0.472985	0.00964893
4E-BP1	11-21 days	Early symptomatic vs Asymptomatic	0.381444	0.433245	-0.121087
IL-20	11-21 days	Early symptomatic vs Asymptomatic	0.405447	0.447589	-0.0124689
SIRT2	11-21 days	Early symptomatic vs Asymptomatic	0.188276	0.298645	0.428147
CCL28	11-21 days	Early symptomatic vs Asymptomatic	0.256106	0.360925	-0.0386055
DNER	11-21 days	Early symptomatic vs Asymptomatic	0.124097	0.275154	0.16962
EN-RAGE	11-21 days	Early symptomatic vs Asymptomatic	0.00910033	0.0761118	0.739323
CD40	11-21 days	Early symptomatic vs Asymptomatic	0.00910033	0.0761118	0.36897
IL33	11-21 days	Early symptomatic vs Asymptomatic	0.305112	0.384525	0.0291901
IFN-gamma	11-21 days	Early symptomatic vs Asymptomatic	0.342473	0.418361	-0.339709
FGF-19	11-21 days	Early symptomatic vs Asymptomatic	0.413533	0.447589	0.0140269
IL4	11-21 days	Early symptomatic vs Asymptomatic	0.413533	0.447589	-0.212778
LIF	11-21 days	Early symptomatic vs Asymptomatic	0.083238	0.225232	0.148112
NRTN	11-21 days	Early symptomatic vs Asymptomatic	0.0770455	0.221506	0.0914112
MCP-2	11-21 days	Early symptomatic vs Asymptomatic	0.35015	0.418361	0.03046
CASP-8	11-21 days	Early symptomatic vs Asymptomatic	0.0133503	0.0944792	0.563527
CCL25	11-21 days	Early symptomatic vs Asymptomatic	0.1719	0.282407	0.10844
CX3CL1	11-21 days	Early symptomatic vs Asymptomatic	0.0182627	0.103991	0.342098
TNFRSF9	11-21 days	Early symptomatic vs Asymptomatic	0.00161955	0.0536956	0.435525
NT-3	11-21 days	Early symptomatic vs Asymptomatic	0.0684219	0.218376	0.193928
TWEAK	11-21 days	Early symptomatic vs Asymptomatic	0.0042443	0.0650792	0.388497
CCL20	11-21 days	Early symptomatic vs Asymptomatic	0.0192157	0.103991	0.421735
ST1A1	11-21 days	Early symptomatic vs Asymptomatic	0.0182627	0.103991	0.826965
STAMBP	11-21 days	Early symptomatic vs Asymptomatic	0.205582	0.319065	0.338479
IL5	11-21 days	Early symptomatic vs Asymptomatic	0.00573636	0.0742105	0.289161
ADA	11-21 days	Early symptomatic vs Asymptomatic	0.00860205	0.0761118	0.340787
TNFB	11-21 days	Early symptomatic vs Asymptomatic	0.161504	0.275154	0.0798811
CSF-1	11-21 days	Early symptomatic vs Asymptomatic	0.156462	0.275154	0.0921955
IL8	11-21 days	Late symptomatic vs Asymptomatic	0.00815966	0.0614384	1.14606
VEGFA	11-21 days	Late symptomatic vs Asymptomatic	0.0276612	0.10567	0.307828
CD8A	11-21 days	Late symptomatic vs Asymptomatic	0.176476	0.270597	-0.100393
MCP-3	11-21 days	Late symptomatic vs Asymptomatic	0.353246	0.401217	0.129567
GDNF	11-21 days	Late symptomatic vs Asymptomatic	0.163768	0.268472	-0.0866906
CDCP1	11-21 days	Late symptomatic vs Asymptomatic	0.163768	0.268472	0.164704
CD244	11-21 days	Late symptomatic vs Asymptomatic	0.078646	0.180886	0.181973
IL7	11-21 days	Late symptomatic vs Asymptomatic	0.450054	0.465225	-0.029197
OPG	11-21 days	Late symptomatic vs Asymptomatic	0.167937	0.268472	-0.0647289
LAP TGF-beta-1	11-21 days	Late symptomatic vs Asymptomatic	0.163768	0.268472	0.163263
uPA	11-21 days	Late symptomatic vs Asymptomatic	0.340886	0.399103	0.0659497
IL6	11-21 days	Late symptomatic vs Asymptomatic	0.238448	0.329662	-0.0657383
IL-17C	11-21 days	Late symptomatic vs Asymptomatic	0.299027	0.36198	-0.262359
MCP-1	11-21 days	Late symptomatic vs Asymptomatic	0.347046	0.399103	0.104176
IL-17A	11-21 days	Late symptomatic vs Asymptomatic	0.463329	0.473625	0.0173839
CXCL11	11-21 days	Late symptomatic vs Asymptomatic	0.0201711	0.0883688	0.629788
AXIN1	11-21 days	Late symptomatic vs Asymptomatic	0.00440591	0.050668	1.02531
TRAIL	11-21 days	Late symptomatic vs Asymptomatic	0.00112748	0.0497139	0.36161
IL-20RA	11-21 days	Late symptomatic vs Asymptomatic	0.172169	0.268472	0.0716028
CXCL9	11-21 days	Late symptomatic vs Asymptomatic	0.0266137	0.10567	0.560006
CST5	11-21 days	Late symptomatic vs Asymptomatic	0.0916676	0.200796	0.162056
IL-2RB	11-21 days	Late symptomatic vs Asymptomatic	0.347046	0.399103	-0.000772255
IL-1 alpha	11-21 days	Late symptomatic vs Asymptomatic	0.299027	0.36198	0.0770536
OSM	11-21 days	Late symptomatic vs Asymptomatic	0.0310119	0.10567	0.806942
IL2	11-21 days	Late symptomatic vs Asymptomatic	0.119015	0.248849	-0.152214
CXCL1	11-21 days	Late symptomatic vs Asymptomatic	0.0138731	0.075078	0.305814
TSLP	11-21 days	Late symptomatic vs Asymptomatic	0.443437	0.465225	-0.0512034
CCL4	11-21 days	Late symptomatic vs Asymptomatic	0.00216147	0.0497139	0.506839
CD6	11-21 days	Late symptomatic vs Asymptomatic	0.15167	0.268472	0.10827
SCF	11-21 days	Late symptomatic vs Asymptomatic	0.293242	0.36198	-0.0509731
IL18	11-21 days	Late symptomatic vs Asymptomatic	0.00509874	0.0516263	0.412963
SLAMF1	11-21 days	Late symptomatic vs Asymptomatic	0.0346917	0.110056	0.236053
TGF-alpha	11-21 days	Late symptomatic vs Asymptomatic	0.243663	0.329662	0.255771
MCP-4	11-21 days	Late symptomatic vs Asymptomatic	0.185285	0.274939	0.191106
CCL11	11-21 days	Late symptomatic vs Asymptomatic	0.163768	0.268472	0.18236
TNFSF14	11-21 days	Late symptomatic vs Asymptomatic	0.0201711	0.0883688	0.757782
FGF-23	11-21 days	Late symptomatic vs Asymptomatic	0.410623	0.455148	0.0134211
IL-10RA	11-21 days	Late symptomatic vs Asymptomatic	0.430252	0.465225	0.000113487
FGF-5	11-21 days	Late symptomatic vs Asymptomatic	0.28751	0.36198	0.0264321
MMP-1	11-21 days	Late symptomatic vs Asymptomatic	0.0121907	0.0700965	0.291915
LIF-R	11-21 days	Late symptomatic vs Asymptomatic	0.0649296	0.170672	0.130052
FGF-21	11-21 days	Late symptomatic vs Asymptomatic	0.0836756	0.18776	-0.447339
CCL19	11-21 days	Late symptomatic vs Asymptomatic	0.28751	0.36198	0.0931949
IL-15RA	11-21 days	Late symptomatic vs Asymptomatic	0.143943	0.268472	0.0874889
IL-10RB	11-21 days	Late symptomatic vs Asymptomatic	0.0762187	0.180886	0.14442
IL-22 RA1	11-21 days	Late symptomatic vs Asymptomatic	0.469982	0.475147	-0.0126336
IL-18R1	11-21 days	Late symptomatic vs Asymptomatic	0.00588693	0.0516263	0.231774
PD-L1	11-21 days	Late symptomatic vs Asymptomatic	0.0401482	0.119149	0.249725
Beta-NGF	11-21 days	Late symptomatic vs Asymptomatic	0.213311	0.306634	0.0327602
CXCL5	11-21 days	Late symptomatic vs Asymptomatic	0.322667	0.385524	0.0982965
TRANCE	11-21 days	Late symptomatic vs Asymptomatic	0.0310119	0.10567	0.552458
HGF	11-21 days	Late symptomatic vs Asymptomatic	0.062836	0.170672	0.309886
IL-12B	11-21 days	Late symptomatic vs Asymptomatic	0.0373386	0.114505	0.223567
IL-24	11-21 days	Late symptomatic vs Asymptomatic	0.410623	0.455148
IL13	11-21 days	Late symptomatic vs Asymptomatic	0.228203	0.322996	-0.0506156
ARTN	11-21 days	Late symptomatic vs Asymptomatic	0.243663	0.329662	0.0527591
MMP-10	11-21 days	Late symptomatic vs Asymptomatic	0.0116706	0.0700965	0.432104
IL10	11-21 days	Late symptomatic vs Asymptomatic	0.103185	0.220768	0.160727
TNF	11-21 days	Late symptomatic vs Asymptomatic	0.0171226	0.0875154	0.389719
CCL23	11-21 days	Late symptomatic vs Asymptomatic	0.423687	0.464038	-0.0231906
CD5	11-21 days	Late symptomatic vs Asymptomatic	0.0738489	0.180886	0.165751
CCL3	11-21 days	Late symptomatic vs Asymptomatic	0.0020503	0.0497139	0.977607
Flt3L	11-21 days	Late symptomatic vs Asymptomatic	0.132858	0.261598	0.15498
CXCL6	11-21 days	Late symptomatic vs Asymptomatic	0.0322009	0.105803	0.365596
CXCL10	11-21 days	Late symptomatic vs Asymptomatic	0.00893691	0.0614384	0.555751
4E-BP1	11-21 days	Late symptomatic vs Asymptomatic	0.00419441	0.050668	1.13574
IL-20	11-21 days	Late symptomatic vs Asymptomatic	0.199001	0.290604	-0.045332
SIRT2	11-21 days	Late symptomatic vs Asymptomatic	0.00310553	0.050668	1.37845
CCL28	11-21 days	Late symptomatic vs Asymptomatic	0.159668	0.268472	0.235759
DNER	11-21 days	Late symptomatic vs Asymptomatic	0.159668	0.268472	-0.124522
EN-RAGE	11-21 days	Late symptomatic vs Asymptomatic	0.136486	0.261598	0.326466
CD40	11-21 days	Late symptomatic vs Asymptomatic	0.00617271	0.0516263	0.397863
IL33	11-21 days	Late symptomatic vs Asymptomatic	0.299027	0.36198	0.0149399
IFN-gamma	11-21 days	Late symptomatic vs Asymptomatic	0.0649296	0.170672	0.379665
FGF-19	11-21 days	Late symptomatic vs Asymptomatic	0.443437	0.465225	-0.0317659
IL4	11-21 days	Late symptomatic vs Asymptomatic	0.450054	0.465225	0.00142193
LIF	11-21 days	Late symptomatic vs Asymptomatic	0.00934932	0.0614384	0.211899
NRTN	11-21 days	Late symptomatic vs Asymptomatic	0.496662	0.496662	0.0188197
MCP-2	11-21 days	Late symptomatic vs Asymptomatic	0.053147	0.152798	0.283814
CASP-8	11-21 days	Late symptomatic vs Asymptomatic	0.00379845	0.050668	0.67507
CCL25	11-21 days	Late symptomatic vs Asymptomatic	0.078646	0.180886	0.188957
CX3CL1	11-21 days	Late symptomatic vs Asymptomatic	0.180847	0.272753	-0.086608
TNFRSF9	11-21 days	Late symptomatic vs Asymptomatic	0.0201711	0.0883688	0.267035
NT-3	11-21 days	Late symptomatic vs Asymptomatic	0.136486	0.261598	-0.0907977
TWEAK	11-21 days	Late symptomatic vs Asymptomatic	0.0715358	0.180886	0.194749
CCL20	11-21 days	Late symptomatic vs Asymptomatic	0.172173	0.268472	-0.112646
ST1A1	11-21 days	Late symptomatic vs Asymptomatic	0.0298596	0.10567	1.16953
STAMBP	11-21 days	Late symptomatic vs Asymptomatic	0.000566446	0.0497139	0.868762
IL5	11-21 days	Late symptomatic vs Asymptomatic	0.28751	0.36198	0.183222
ADA	11-21 days	Late symptomatic vs Asymptomatic	0.0246179	0.102947	0.216961
TNFB	11-21 days	Late symptomatic vs Asymptomatic	0.132858	0.261598	0.140705
CSF-1	11-21 days	Late symptomatic vs Asymptomatic	0.24894	0.33192	-0.0255135
IL8	22-35 days	Early symptomatic vs Asymptomatic	0.295241	0.417879	-0.182762
VEGFA	22-35 days	Early symptomatic vs Asymptomatic	0.0401499	0.35035	-0.293063
CD8A	22-35 days	Early symptomatic vs Asymptomatic	0.0110954	0.35035	-0.721162
MCP-3	22-35 days	Early symptomatic vs Asymptomatic	0.112984	0.35035	-0.568332
GDNF	22-35 days	Early symptomatic vs Asymptomatic	0.173162	0.370487	-0.104656
CDCP1	22-35 days	Early symptomatic vs Asymptomatic	0.0532188	0.35035	-0.401487
CD244	22-35 days	Early symptomatic vs Asymptomatic	0.44649	0.47764	0.00939308
IL7	22-35 days	Early symptomatic vs Asymptomatic	0.0217947	0.35035	-0.829291
OPG	22-35 days	Early symptomatic vs Asymptomatic	0.393938	0.476873	-0.0809287
LAP TGF-beta-1	22-35 days	Early symptomatic vs Asymptomatic	0.0298174	0.35035	-0.655783
uPA	22-35 days	Early symptomatic vs Asymptomatic	0.173162	0.370487	-0.189865
IL6	22-35 days	Early symptomatic vs Asymptomatic	0.140902	0.35035	-1.10633
IL-17C	22-35 days	Early symptomatic vs Asymptomatic	0.140902	0.35035	0.531189
MCP-1	22-35 days	Early symptomatic vs Asymptomatic	0.393938	0.476873	-0.0649392
IL-17A	22-35 days	Early symptomatic vs Asymptomatic	0.0532188	0.35035	-0.334788
CXCL11	22-35 days	Early symptomatic vs Asymptomatic	0.173162	0.370487	-0.495948
AXIN1	22-35 days	Early symptomatic vs Asymptomatic	0.5	0.5	-0.244551
TRAIL	22-35 days	Early symptomatic vs Asymptomatic	0.393938	0.476873	0.106423
IL-20RA	22-35 days	Early symptomatic vs Asymptomatic	0.44649	0.47764	0.000850769
CXCL9	22-35 days	Early symptomatic vs Asymptomatic	0.5	0.5	0.0295331
CST5	22-35 days	Early symptomatic vs Asymptomatic	0.0532188	0.35035	-0.330224
IL-2RB	22-35 days	Early symptomatic vs Asymptomatic	0.173162	0.370487	0.196781
IL-1 alpha	22-35 days	Early symptomatic vs Asymptomatic	0.44649	0.47764	-0.00478538
OSM	22-35 days	Early symptomatic vs Asymptomatic	0.295241	0.417879	-0.648156
IL2	22-35 days	Early symptomatic vs Asymptomatic	0.295241	0.417879	0.135986
CXCL1	22-35 days	Early symptomatic vs Asymptomatic	0.5	0.5	0.0394515
TSLP	22-35 days	Early symptomatic vs Asymptomatic	0.0694526	0.35035	0.194392
CCL4	22-35 days	Early symptomatic vs Asymptomatic	0.209774	0.385983	-0.18716
CD6	22-35 days	Early symptomatic vs Asymptomatic	0.295241	0.417879	-0.076231
SCF	22-35 days	Early symptomatic vs Asymptomatic	0.5	0.5	0.0431351
IL18	22-35 days	Early symptomatic vs Asymptomatic	0.44649	0.47764	0.130697
SLAMF1	22-35 days	Early symptomatic vs Asymptomatic	0.0401499	0.35035	-0.288558
TGF-alpha	22-35 days	Early symptomatic vs Asymptomatic	0.250578	0.417879	-0.708695
MCP-4	22-35 days	Early symptomatic vs Asymptomatic	0.112984	0.35035	0.172774
CCL11	22-35 days	Early symptomatic vs Asymptomatic	0.44649	0.47764	-0.0107926
TNFSF14	22-35 days	Early symptomatic vs Asymptomatic	0.140902	0.35035	0.179403
FGF-23	22-35 days	Early symptomatic vs Asymptomatic	0.393938	0.476873	0.011029
IL-10RA	22-35 days	Early symptomatic vs Asymptomatic	0.343252	0.457669	0.120134
FGF-5	22-35 days	Early symptomatic vs Asymptomatic	0.0694526	0.35035	-0.179288
MMP-1	22-35 days	Early symptomatic vs Asymptomatic	0.140902	0.35035	0.128054
LIF-R	22-35 days	Early symptomatic vs Asymptomatic	0.173162	0.370487	-0.167109
FGF-21	22-35 days	Early symptomatic vs Asymptomatic	0.140902	0.35035	-0.472135
CCL19	22-35 days	Early symptomatic vs Asymptomatic	0.5	0.5	0.0169738
IL-15RA	22-35 days	Early symptomatic vs Asymptomatic	0.112984	0.35035	-0.235673
IL-10RB	22-35 days	Early symptomatic vs Asymptomatic	0.140902	0.35035	-0.0952549
IL-22 RA1	22-35 days	Early symptomatic vs Asymptomatic	0.0217947	0.35035	0.657179
IL-18R1	22-35 days	Early symptomatic vs Asymptomatic	0.295241	0.417879	-0.0238962
PD-L1	22-35 days	Early symptomatic vs Asymptomatic	0.140902	0.35035	-0.154805
Beta-NGF	22-35 days	Early symptomatic vs Asymptomatic	0.209774	0.385983	0.0279315
CXCL5	22-35 days	Early symptomatic vs Asymptomatic	0.0694526	0.35035	-0.415655
TRANCE	22-35 days	Early symptomatic vs Asymptomatic	0.44649	0.47764	0.189999
HGF	22-35 days	Early symptomatic vs Asymptomatic	0.0892568	0.35035	-0.437163
IL-12B	22-35 days	Early symptomatic vs Asymptomatic	0.112984	0.35035	-0.184177
IL-24	22-35 days	Early symptomatic vs Asymptomatic	0.140902	0.35035
IL13	22-35 days	Early symptomatic vs Asymptomatic	0.209774	0.385983	-0.1604
ARTN	22-35 days	Early symptomatic vs Asymptomatic	0.209774	0.385983	-0.132746
MMP-10	22-35 days	Early symptomatic vs Asymptomatic	0.295241	0.417879	-0.121096
IL10	22-35 days	Early symptomatic vs Asymptomatic	0.112984	0.35035	-0.493615
TNF	22-35 days	Early symptomatic vs Asymptomatic	0.343252	0.457669	0.092471
CCL23	22-35 days	Early symptomatic vs Asymptomatic	0.0298174	0.35035	-0.523734
CD5	22-35 days	Early symptomatic vs Asymptomatic	0.140902	0.35035	-0.109039
CCL3	22-35 days	Early symptomatic vs Asymptomatic	0.173162	0.370487	-0.126024
Flt3L	22-35 days	Early symptomatic vs Asymptomatic	0.5	0.5	0.00338205
CXCL6	22-35 days	Early symptomatic vs Asymptomatic	0.295241	0.417879	0.119275
CXCL10	22-35 days	Early symptomatic vs Asymptomatic	0.140902	0.35035	-0.822434
4E-BP1	22-35 days	Early symptomatic vs Asymptomatic	0.0892568	0.35035	-1.28624
IL-20	22-35 days	Early symptomatic vs Asymptomatic	0.44649	0.47764	-0.0415736
SIRT2	22-35 days	Early symptomatic vs Asymptomatic	0.44649	0.47764	-0.287107
CCL28	22-35 days	Early symptomatic vs Asymptomatic	0.0110954	0.35035	-0.647627
DNER	22-35 days	Early symptomatic vs Asymptomatic	0.295241	0.417879	0.176636
EN-RAGE	22-35 days	Early symptomatic vs Asymptomatic	0.295241	0.417879	-0.613212
CD40	22-35 days	Early symptomatic vs Asymptomatic	0.295241	0.417879	0.119297
IL33	22-35 days	Early symptomatic vs Asymptomatic	0.0156769	0.35035	-0.304513
IFN-gamma	22-35 days	Early symptomatic vs Asymptomatic	0.393938	0.476873	-0.00136949
FGF-19	22-35 days	Early symptomatic vs Asymptomatic	0.209774	0.385983	-0.305299
IL4	22-35 days	Early symptomatic vs Asymptomatic	0.0694526	0.35035	-0.78926
LIF	22-35 days	Early symptomatic vs Asymptomatic	0.44649	0.47764	0.190062
NRTN	22-35 days	Early symptomatic vs Asymptomatic	0.393938	0.476873	0.0821356
MCP-2	22-35 days	Early symptomatic vs Asymptomatic	0.209774	0.385983	-0.123616
CASP-8	22-35 days	Early symptomatic vs Asymptomatic	0.295241	0.417879	-0.392126
CCL25	22-35 days	Early symptomatic vs Asymptomatic	0.250578	0.417879	0.112623
CX3CL1	22-35 days	Early symptomatic vs Asymptomatic	0.0694526	0.35035	-0.275213
TNFRSF9	22-35 days	Early symptomatic vs Asymptomatic	0.209774	0.385983	-0.111688
NT-3	22-35 days	Early symptomatic vs Asymptomatic	0.250578	0.417879	-0.193279
TWEAK	22-35 days	Early symptomatic vs Asymptomatic	0.343252	0.457669	-0.0457782
CCL20	22-35 days	Early symptomatic vs Asymptomatic	0.343252	0.457669	-0.112991
ST1A1	22-35 days	Early symptomatic vs Asymptomatic	0.250578	0.417879	0.938798
STAMBP	22-35 days	Early symptomatic vs Asymptomatic	0.393938	0.476873	-0.366582
IL5	22-35 days	Early symptomatic vs Asymptomatic	0.0892568	0.35035	-0.0765692
ADA	22-35 days	Early symptomatic vs Asymptomatic	0.0892568	0.35035	-0.215083
TNFB	22-35 days	Early symptomatic vs Asymptomatic	0.44649	0.47764	-0.00139615
CSF-1	22-35 days	Early symptomatic vs Asymptomatic	0.112984	0.35035	-0.26017
IL8	22-35 days	Late symptomatic vs Asymptomatic	0.379158	0.5	0.0775046
VEGFA	22-35 days	Late symptomatic vs Asymptomatic	0.205962	0.451155	-0.130192
CD8A	22-35 days	Late symptomatic vs Asymptomatic	0.140757	0.425236	-0.411392
MCP-3	22-35 days	Late symptomatic vs Asymptomatic	0.0256646	0.262349	-0.781429
GDNF	22-35 days	Late symptomatic vs Asymptomatic	0.140757	0.425236	-0.273402
CDCP1	22-35 days	Late symptomatic vs Asymptomatic	0.0559463	0.367647	-0.275198
CD244	22-35 days	Late symptomatic vs Asymptomatic	0.47955	0.5	0.0278831
IL7	22-35 days	Late symptomatic vs Asymptomatic	0.0032844	0.262349	-0.701159
OPG	22-35 days	Late symptomatic vs Asymptomatic	0.379158	0.5	-0.157596
LAP TGF-beta-1	22-35 days	Late symptomatic vs Asymptomatic	0.0559463	0.367647	-0.342948
uPA	22-35 days	Late symptomatic vs Asymptomatic	0.459154	0.5	-0.0695323
IL6	22-35 days	Late symptomatic vs Asymptomatic	0.0559463	0.367647	-0.750482
IL-17C	22-35 days	Late symptomatic vs Asymptomatic	0.236394	0.464586	0.277108
MCP-1	22-35 days	Late symptomatic vs Asymptomatic	0.304038	0.490729	-0.141233
IL-17A	22-35 days	Late symptomatic vs Asymptomatic	0.0156261	0.262349	-0.412259
CXCL11	22-35 days	Late symptomatic vs Asymptomatic	0.286342	0.487842	-0.287478
AXIN1	22-35 days	Late symptomatic vs Asymptomatic	0.47955	0.5	-0.0553385
TRAIL	22-35 days	Late symptomatic vs Asymptomatic	0.47955	0.5	0.08157
IL-20RA	22-35 days	Late symptomatic vs Asymptomatic	0.5	0.5	-0.0673569
CXCL9	22-35 days	Late symptomatic vs Asymptomatic	0.438866	0.5	-0.268765
CST5	22-35 days	Late symptomatic vs Asymptomatic	0.0256646	0.262349	-0.300811
IL-2RB	22-35 days	Late symptomatic vs Asymptomatic	0.359807	0.5	0.000941538
IL-1 alpha	22-35 days	Late symptomatic vs Asymptomatic	0.15253	0.425236	-0.111805
OSM	22-35 days	Late symptomatic vs Asymptomatic	0.252493	0.464586	-0.285176
IL2	22-35 days	Late symptomatic vs Asymptomatic	0.119102	0.421438	-0.133488
CXCL1	22-35 days	Late symptomatic vs Asymptomatic	0.47955	0.5	0.0174777
TSLP	22-35 days	Late symptomatic vs Asymptomatic	0.15253	0.425236	-0.242958
CCL4	22-35 days	Late symptomatic vs Asymptomatic	0.322206	0.494049	0.0701515
CD6	22-35 days	Late symptomatic vs Asymptomatic	0.379158	0.5	0.0451538
SCF	22-35 days	Late symptomatic vs Asymptomatic	0.418736	0.5	-0.0427415
IL18	22-35 days	Late symptomatic vs Asymptomatic	0.236394	0.464586	0.0849215
SLAMF1	22-35 days	Late symptomatic vs Asymptomatic	0.418736	0.5	-0.105325
TGF-alpha	22-35 days	Late symptomatic vs Asymptomatic	0.109205	0.421438	-0.549748
MCP-4	22-35 days	Late symptomatic vs Asymptomatic	0.252493	0.464586	0.0571192
CCL11	22-35 days	Late symptomatic vs Asymptomatic	0.418736	0.5	-0.0538192
TNFSF14	22-35 days	Late symptomatic vs Asymptomatic	0.0755158	0.385969	0.349358
FGF-23	22-35 days	Late symptomatic vs Asymptomatic	0.438866	0.5	0.0345977
IL-10RA	22-35 days	Late symptomatic vs Asymptomatic	0.286342	0.487842	-0.108341
FGF-5	22-35 days	Late symptomatic vs Asymptomatic	0.0912112	0.419572	-0.148069
MMP-1	22-35 days	Late symptomatic vs Asymptomatic	0.322206	0.494049	0.135822
LIF-R	22-35 days	Late symptomatic vs Asymptomatic	0.26915	0.485526	-0.104806
FGF-21	22-35 days	Late symptomatic vs Asymptomatic	0.398817	0.5	0.152698
CCL19	22-35 days	Late symptomatic vs Asymptomatic	0.164939	0.433554	-0.393605
IL-15RA	22-35 days	Late symptomatic vs Asymptomatic	0.0999123	0.421438	-0.190952
IL-10RB	22-35 days	Late symptomatic vs Asymptomatic	0.5	0.5	-0.0679985
IL-22 RA1	22-35 days	Late symptomatic vs Asymptomatic	0.322206	0.494049	-0.0541962
IL-18R1	22-35 days	Late symptomatic vs Asymptomatic	0.5	0.5	-0.119171
PD-L1	22-35 days	Late symptomatic vs Asymptomatic	0.19166	0.440818	-0.203422
Beta-NGF	22-35 days	Late symptomatic vs Asymptomatic	0.19166	0.440818	-0.0306938
CXCL5	22-35 days	Late symptomatic vs Asymptomatic	0.050396	0.367647	-0.275758
TRANCE	22-35 days	Late symptomatic vs Asymptomatic	0.15253	0.425236	0.158974
HGF	22-35 days	Late symptomatic vs Asymptomatic	0.177984	0.440818	-0.252078
IL-12B	22-35 days	Late symptomatic vs Asymptomatic	0.5	0.5	0.000369231
IL-24	22-35 days	Late symptomatic vs Asymptomatic	0.0201197	0.262349
IL13	22-35 days	Late symptomatic vs Asymptomatic	0.0684837	0.385969	-0.205863
ARTN	22-35 days	Late symptomatic vs Asymptomatic	0.119102	0.421438	-0.185206
MMP-10	22-35 days	Late symptomatic vs Asymptomatic	0.5	0.5	-0.0802177
IL10	22-35 days	Late symptomatic vs Asymptomatic	0.164939	0.433554	-0.356333
TNF	22-35 days	Late symptomatic vs Asymptomatic	0.398817	0.5	-0.0894169
CCL23	22-35 days	Late symptomatic vs Asymptomatic	0.0177519	0.262349	-0.507135
CD5	22-35 days	Late symptomatic vs Asymptomatic	0.398817	0.5	-0.0275077
CCL3	22-35 days	Late symptomatic vs Asymptomatic	0.0755158	0.385969	0.452319
Flt3L	22-35 days	Late symptomatic vs Asymptomatic	0.19166	0.440818	-0.184863
CXCL6	22-35 days	Late symptomatic vs Asymptomatic	0.304038	0.490729	0.0158808
CXCL10	22-35 days	Late symptomatic vs Asymptomatic	0.252493	0.464586	-0.43297
4E-BP1	22-35 days	Late symptomatic vs Asymptomatic	0.304038	0.490729	-0.154851
IL-20	22-35 days	Late symptomatic vs Asymptomatic	0.236394	0.464586	-0.100948
SIRT2	22-35 days	Late symptomatic vs Asymptomatic	0.119102	0.421438	0.555605
CCL28	22-35 days	Late symptomatic vs Asymptomatic	0.0256646	0.262349	-0.291852
DNER	22-35 days	Late symptomatic vs Asymptomatic	0.359807	0.5	-0.00972923
EN-RAGE	22-35 days	Late symptomatic vs Asymptomatic	0.5	0.5	-0.125018
CD40	22-35 days	Late symptomatic vs Asymptomatic	0.220878	0.464586	0.173674
IL33	22-35 days	Late symptomatic vs Asymptomatic	0.0619679	0.38007	-0.170238
IFN-gamma	22-35 days	Late symptomatic vs Asymptomatic	0.5	0.5	-0.5106
FGF-19	22-35 days	Late symptomatic vs Asymptomatic	0.109205	0.421438	-0.887038
IL4	22-35 days	Late symptomatic vs Asymptomatic	0.050396	0.367647	-0.555794
LIF	22-35 days	Late symptomatic vs Asymptomatic	0.418736	0.5	0.169155
NRTN	22-35 days	Late symptomatic vs Asymptomatic	0.379158	0.5	-0.0613531
MCP-2	22-35 days	Late symptomatic vs Asymptomatic	0.398817	0.5	-0.187889
CASP-8	22-35 days	Late symptomatic vs Asymptomatic	0.398817	0.5	0.0121931
CCL25	22-35 days	Late symptomatic vs Asymptomatic	0.252493	0.464586	0.120829
CX3CL1	22-35 days	Late symptomatic vs Asymptomatic	0.15253	0.425236	-0.227771
TNFRSF9	22-35 days	Late symptomatic vs Asymptomatic	0.459154	0.5	-0.0677708
NT-3	22-35 days	Late symptomatic vs Asymptomatic	0.359807	0.5	-0.0924431
TWEAK	22-35 days	Late symptomatic vs Asymptomatic	0.438866	0.5	-0.0407085
CCL20	22-35 days	Late symptomatic vs Asymptomatic	0.0201197	0.262349	-0.463389
ST1A1	22-35 days	Late symptomatic vs Asymptomatic	0.0201197	0.262349	1.13893
STAMBP	22-35 days	Late symptomatic vs Asymptomatic	0.205962	0.451155	0.131428
IL5	22-35 days	Late symptomatic vs Asymptomatic	0.19166	0.440818	0.204877
ADA	22-35 days	Late symptomatic vs Asymptomatic	0.129617	0.425236	0.102595
TNFB	22-35 days	Late symptomatic vs Asymptomatic	0.286342	0.487842	-0.0467969
CSF-1	22-35 days	Late symptomatic vs Asymptomatic	0.0912112	0.419572	-0.234988
IL8	>35 days	Early symptomatic vs Asymptomatic	0.180535	0.497939	-0.274455
VEGFA	>35 days	Early symptomatic vs Asymptomatic	0.441908	0.497939	0.02853
CD8A	>35 days	Early symptomatic vs Asymptomatic	0.221483	0.497939	-0.180504
MCP-3	>35 days	Early symptomatic vs Asymptomatic	0.180535	0.497939	-0.26532
GDNF	>35 days	Early symptomatic vs Asymptomatic	0.317418	0.497939	0.144832
CDCP1	>35 days	Early symptomatic vs Asymptomatic	0.42753	0.497939	0.0104052
CD244	>35 days	Early symptomatic vs Asymptomatic	0.441908	0.497939	0.121657
IL7	>35 days	Early symptomatic vs Asymptomatic	0.136541	0.497939	-0.324337
OPG	>35 days	Early symptomatic vs Asymptomatic	0.190299	0.497939	-0.155255
LAP TGF-beta-1	>35 days	Early symptomatic vs Asymptomatic	0.221483	0.497939	-0.211842
uPA	>35 days	Early symptomatic vs Asymptomatic	0.153171	0.497939	-0.158243
IL6	>35 days	Early symptomatic vs Asymptomatic	0.190299	0.497939	-0.15564
IL-17C	>35 days	Early symptomatic vs Asymptomatic	0.128707	0.497939	-0.394722
MCP-1	>35 days	Early symptomatic vs Asymptomatic	0.144695	0.497939	-0.201095
IL-17A	>35 days	Early symptomatic vs Asymptomatic	0.470877	0.497939	-0.0150222
CXCL11	>35 days	Early symptomatic vs Asymptomatic	0.171091	0.497939	-0.320487
AXIN1	>35 days	Early symptomatic vs Asymptomatic	0.0624668	0.497939	0.656103
TRAIL	>35 days	Early symptomatic vs Asymptomatic	0.413248	0.497939	-0.0362407
IL-20RA	>35 days	Early symptomatic vs Asymptomatic	0.485429	0.5	-0.0143126
CXCL9	>35 days	Early symptomatic vs Asymptomatic	0.0825292	0.497939	-0.714702
CST5	>35 days	Early symptomatic vs Asymptomatic	0.0882317	0.497939	0.267858
IL-2RB	>35 days	Early symptomatic vs Asymptomatic	0.470877	0.497939	-0.0474241
IL-1 alpha	>35 days	Early symptomatic vs Asymptomatic	0.136541	0.497939	0.129667
OSM	>35 days	Early symptomatic vs Asymptomatic	0.5	0.5	0.0930111
IL2	>35 days	Early symptomatic vs Asymptomatic	0.485429	0.5	0.0125863
CXCL1	>35 days	Early symptomatic vs Asymptomatic	0.413248	0.497939	0.142387
TSLP	>35 days	Early symptomatic vs Asymptomatic	0.42753	0.497939	0.0570737
CCL4	>35 days	Early symptomatic vs Asymptomatic	0.42753	0.497939	0.0327
CD6	>35 days	Early symptomatic vs Asymptomatic	0.385042	0.497939	0.18058
SCF	>35 days	Early symptomatic vs Asymptomatic	0.357432	0.497939	-0.0630681
IL18	>35 days	Early symptomatic vs Asymptomatic	0.441908	0.497939	0.111218
SLAMF1	>35 days	Early symptomatic vs Asymptomatic	0.357432	0.497939	0.00485815
TGF-alpha	>35 days	Early symptomatic vs Asymptomatic	0.279432	0.497939	0.25089
MCP-4	>35 days	Early symptomatic vs Asymptomatic	0.357432	0.497939	-0.088727
CCL11	>35 days	Early symptomatic vs Asymptomatic	0.399079	0.497939	-0.0418778
TNFSF14	>35 days	Early symptomatic vs Asymptomatic	0.200381	0.497939	0.460979
FGF-23	>35 days	Early symptomatic vs Asymptomatic	0.456364	0.497939	-0.0456715
IL-10RA	>35 days	Early symptomatic vs Asymptomatic	0.221483	0.497939	-0.283304
FGF-5	>35 days	Early symptomatic vs Asymptomatic	0.456364	0.497939	0.0295181
MMP-1	>35 days	Early symptomatic vs Asymptomatic	0.304513	0.497939	-0.117934
LIF-R	>35 days	Early symptomatic vs Asymptomatic	0.5	0.5	0.00159111
FGF-21	>35 days	Early symptomatic vs Asymptomatic	0.0287348	0.497939	-0.818947
CCL19	>35 days	Early symptomatic vs Asymptomatic	0.343892	0.497939	-0.0805841
IL-15RA	>35 days	Early symptomatic vs Asymptomatic	0.385042	0.497939	-0.00440741
IL-10RB	>35 days	Early symptomatic vs Asymptomatic	0.267279	0.497939	0.118814
IL-22 RA1	>35 days	Early symptomatic vs Asymptomatic	0.456364	0.497939	0.00943889
IL-18R1	>35 days	Early symptomatic vs Asymptomatic	0.291847	0.497939	0.190777
PD-L1	>35 days	Early symptomatic vs Asymptomatic	0.357432	0.497939	-0.0519719
Beta-NGF	>35 days	Early symptomatic vs Asymptomatic	0.385042	0.497939	0.0213663
CXCL5	>35 days	Early symptomatic vs Asymptomatic	0.470877	0.497939	-0.00178926
TRANCE	>35 days	Early symptomatic vs Asymptomatic	0.128707	0.497939	0.386519
HGF	>35 days	Early symptomatic vs Asymptomatic	0.470877	0.497939	0.0506741
IL-12B	>35 days	Early symptomatic vs Asymptomatic	0.221483	0.497939	-0.118977
IL-24	>35 days	Early symptomatic vs Asymptomatic	0.0312179	0.497939
IL13	>35 days	Early symptomatic vs Asymptomatic	0.385042	0.497939	-0.0165393
ARTN	>35 days	Early symptomatic vs Asymptomatic	0.243801	0.497939	0.0867285
MMP-10	>35 days	Early symptomatic vs Asymptomatic	0.42753	0.497939	-0.0205526
IL10	>35 days	Early symptomatic vs Asymptomatic	0.357432	0.497939	-0.0808863
TNF	>35 days	Early symptomatic vs Asymptomatic	0.330549	0.497939	-0.0882926
CCL23	>35 days	Early symptomatic vs Asymptomatic	0.357432	0.497939	-0.134012
CD5	>35 days	Early symptomatic vs Asymptomatic	0.470877	0.497939	0.0825574
CCL3	>35 days	Early symptomatic vs Asymptomatic	0.456364	0.497939	0.0859111
Flt3L	>35 days	Early symptomatic vs Asymptomatic	0.456364	0.497939	0.0794952
CXCL6	>35 days	Early symptomatic vs Asymptomatic	0.441908	0.497939	0.148066
CXCL10	>35 days	Early symptomatic vs Asymptomatic	0.190299	0.497939	-0.39307
4E-BP1	>35 days	Early symptomatic vs Asymptomatic	0.456364	0.497939	0.306338
IL-20	>35 days	Early symptomatic vs Asymptomatic	0.42753	0.497939	0.0180059
SIRT2	>35 days	Early symptomatic vs Asymptomatic	0.291847	0.497939	0.278569
CCL28	>35 days	Early symptomatic vs Asymptomatic	0.221483	0.497939	-0.211449
DNER	>35 days	Early symptomatic vs Asymptomatic	0.413248	0.497939	0.0648752
EN-RAGE	>35 days	Early symptomatic vs Asymptomatic	0.190299	0.497939	0.347772
CD40	>35 days	Early symptomatic vs Asymptomatic	0.243801	0.497939	0.159591
IL33	>35 days	Early symptomatic vs Asymptomatic	0.413248	0.497939	-0.0403374
IFN-gamma	>35 days	Early symptomatic vs Asymptomatic	0.180535	0.497939	-0.76029
FGF-19	>35 days	Early symptomatic vs Asymptomatic	0.210777	0.497939	-0.419367
IL4	>35 days	Early symptomatic vs Asymptomatic	0.0670851	0.497939	-0.284894
LIF	>35 days	Early symptomatic vs Asymptomatic	0.357432	0.497939	-0.0443756
NRTN	>35 days	Early symptomatic vs Asymptomatic	0.470877	0.497939	-0.041833
MCP-2	>35 days	Early symptomatic vs Asymptomatic	0.371154	0.497939	-0.0698619
CASP-8	>35 days	Early symptomatic vs Asymptomatic	0.0882317	0.497939	0.391462
CCL25	>35 days	Early symptomatic vs Asymptomatic	0.330549	0.497939	-0.0352441
CX3CL1	>35 days	Early symptomatic vs Asymptomatic	0.330549	0.497939	-0.102681
TNFRSF9	>35 days	Early symptomatic vs Asymptomatic	0.456364	0.497939	0.088593
NT-3	>35 days	Early symptomatic vs Asymptomatic	0.470877	0.497939	-0.0752289
TWEAK	>35 days	Early symptomatic vs Asymptomatic	0.5	0.5	0.12788
CCL20	>35 days	Early symptomatic vs Asymptomatic	0.371154	0.497939	-0.0124196
ST1A1	>35 days	Early symptomatic vs Asymptomatic	0.0624668	0.497939	0.553303
STAMBP	>35 days	Early symptomatic vs Asymptomatic	0.441908	0.497939	0.158207
IL5	>35 days	Early symptomatic vs Asymptomatic	0.456364	0.497939	0.171643
ADA	>35 days	Early symptomatic vs Asymptomatic	0.357432	0.497939	0.0798822
TNFB	>35 days	Early symptomatic vs Asymptomatic	0.330549	0.497939	-0.0454344
CSF-1	>35 days	Early symptomatic vs Asymptomatic	0.200381	0.497939	-0.0546104
IL8	>35 days	Late symptomatic vs Asymptomatic	0.417853	0.46881	-0.0314015
VEGFA	>35 days	Late symptomatic vs Asymptomatic	0.0833934	0.350543	-0.350464
CD8A	>35 days	Late symptomatic vs Asymptomatic	0.106687	0.350543	-0.448501
MCP-3	>35 days	Late symptomatic vs Asymptomatic	0.166567	0.36486	-0.37596
GDNF	>35 days	Late symptomatic vs Asymptomatic	0.0264557	0.30224	-0.557621
CDCP1	>35 days	Late symptomatic vs Asymptomatic	0.106687	0.350543	-0.393563
CD244	>35 days	Late symptomatic vs Asymptomatic	0.149879	0.36486	-0.271141
IL7	>35 days	Late symptomatic vs Asymptomatic	0.203393	0.381882	-0.26493
OPG	>35 days	Late symptomatic vs Asymptomatic	0.0641472	0.350543	-0.40158
LAP TGF-beta-1	>35 days	Late symptomatic vs Asymptomatic	0.134346	0.36486	-0.783393
uPA	>35 days	Late symptomatic vs Asymptomatic	0.0833934	0.350543	-0.339024
IL6	>35 days	Late symptomatic vs Asymptomatic	0.149879	0.36486	-0.660079
IL-17C	>35 days	Late symptomatic vs Asymptomatic	0.5	0.5	-0.11145
MCP-1	>35 days	Late symptomatic vs Asymptomatic	0.0309848	0.30224	-0.624173
IL-17A	>35 days	Late symptomatic vs Asymptomatic	0.149879	0.36486	-0.427832
CXCL11	>35 days	Late symptomatic vs Asymptomatic	0.106687	0.350543	-0.530203
AXIN1	>35 days	Late symptomatic vs Asymptomatic	0.5	0.5	0.238547
TRAIL	>35 days	Late symptomatic vs Asymptomatic	0.339151	0.43028	-0.124262
IL-20RA	>35 days	Late symptomatic vs Asymptomatic	0.290118	0.43028	-0.1788
CXCL9	>35 days	Late symptomatic vs Asymptomatic	0.391074	0.444183	-0.232287
CST5	>35 days	Late symptomatic vs Asymptomatic	0.244688	0.401988	-0.156854
IL-2RB	>35 days	Late symptomatic vs Asymptomatic	0.364803	0.43028	-0.0208419
IL-1 alpha	>35 days	Late symptomatic vs Asymptomatic	0.106687	0.350543	-0.329942
OSM	>35 days	Late symptomatic vs Asymptomatic	0.339151	0.43028	-0.341504
IL2	>35 days	Late symptomatic vs Asymptomatic	0.472443	0.493918	-0.148458
CXCL1	>35 days	Late symptomatic vs Asymptomatic	0.166567	0.36486	-0.222869
TSLP	>35 days	Late symptomatic vs Asymptomatic	0.073288	0.350543	-0.426991
CCL4	>35 days	Late symptomatic vs Asymptomatic	0.314225	0.43028	-0.195529
CD6	>35 days	Late symptomatic vs Asymptomatic	0.203393	0.381882	-0.221491
SCF	>35 days	Late symptomatic vs Asymptomatic	0.290118	0.43028	-0.0711393
IL18	>35 days	Late symptomatic vs Asymptomatic	0.445017	0.476065	-0.0873285
SLAMF1	>35 days	Late symptomatic vs Asymptomatic	0.094512	0.350543	-0.389914
TGF-alpha	>35 days	Late symptomatic vs Asymptomatic	0.391074	0.444183	-0.191931
MCP-4	>35 days	Late symptomatic vs Asymptomatic	0.290118	0.43028	-0.298576
CCL11	>35 days	Late symptomatic vs Asymptomatic	0.244688	0.401988	-0.287237
TNFSF14	>35 days	Late symptomatic vs Asymptomatic	0.073288	0.350543	-0.613883
FGF-23	>35 days	Late symptomatic vs Asymptomatic	0.00937602	0.30224	-0.684001
IL-10RA	>35 days	Late symptomatic vs Asymptomatic	0.0224936	0.30224	-0.367391
FGF-5	>35 days	Late symptomatic vs Asymptomatic	0.094512	0.350543	-0.186571
MMP-1	>35 days	Late symptomatic vs Asymptomatic	0.445017	0.476065	-0.0714611
LIF-R	>35 days	Late symptomatic vs Asymptomatic	0.0641472	0.350543	-0.43203
FGF-21	>35 days	Late symptomatic vs Asymptomatic	0.094512	0.350543	-1.52278
CCL19	>35 days	Late symptomatic vs Asymptomatic	0.166567	0.36486	-0.544076
IL-15RA	>35 days	Late symptomatic vs Asymptomatic	0.0224936	0.30224	-0.39918
IL-10RB	>35 days	Late symptomatic vs Asymptomatic	0.266915	0.423382	-0.119071
IL-22 RA1	>35 days	Late symptomatic vs Asymptomatic	0.0309848	0.30224	-0.60094
IL-18R1	>35 days	Late symptomatic vs Asymptomatic	0.314225	0.43028	-0.08198
PD-L1	>35 days	Late symptomatic vs Asymptomatic	0.223498	0.39542	-0.237093
Beta-NGF	>35 days	Late symptomatic vs Asymptomatic	0.094512	0.350543	-0.0900481
CXCL5	>35 days	Late symptomatic vs Asymptomatic	0.364803	0.43028	-0.110258
TRANCE	>35 days	Late symptomatic vs Asymptomatic	0.364803	0.43028	-0.204084
HGF	>35 days	Late symptomatic vs Asymptomatic	0.106687	0.350543	-0.4564
IL-12B	>35 days	Late symptomatic vs Asymptomatic	0.314225	0.43028	-0.140467
IL-24	>35 days	Late symptomatic vs Asymptomatic	0.266915	0.423382
IL13	>35 days	Late symptomatic vs Asymptomatic	0.445017	0.476065	0.0236263
ARTN	>35 days	Late symptomatic vs Asymptomatic	0.445017	0.476065	0.0391874
MMP-10	>35 days	Late symptomatic vs Asymptomatic	0.339151	0.43028	0.469845
IL10	>35 days	Late symptomatic vs Asymptomatic	0.364803	0.43028	-0.11848
TNF	>35 days	Late symptomatic vs Asymptomatic	0.364803	0.43028	-0.117398
CCL23	>35 days	Late symptomatic vs Asymptomatic	0.339151	0.43028	-0.195723
CD5	>35 days	Late symptomatic vs Asymptomatic	0.203393	0.381882	-0.160714
CCL3	>35 days	Late symptomatic vs Asymptomatic	0.166567	0.36486	-0.239181
Flt3L	>35 days	Late symptomatic vs Asymptomatic	0.149879	0.36486	-0.444787
CXCL6	>35 days	Late symptomatic vs Asymptomatic	0.203393	0.381882	-0.29636
CXCL10	>35 days	Late symptomatic vs Asymptomatic	0.184409	0.377013	-0.447712
4E-BP1	>35 days	Late symptomatic vs Asymptomatic	0.0309848	0.30224	1.30228
IL-20	>35 days	Late symptomatic vs Asymptomatic	0.244688	0.401988	-0.085223
SIRT2	>35 days	Late symptomatic vs Asymptomatic	0.364803	0.43028	0.629164
CCL28	>35 days	Late symptomatic vs Asymptomatic	0.244688	0.401988	-0.254363
DNER	>35 days	Late symptomatic vs Asymptomatic	0.0134777	0.30224	-0.434459
EN-RAGE	>35 days	Late symptomatic vs Asymptomatic	0.314225	0.43028	-0.574441
CD40	>35 days	Late symptomatic vs Asymptomatic	0.184409	0.377013	-0.207661
IL33	>35 days	Late symptomatic vs Asymptomatic	0.00526662	0.30224	-0.522377
IFN-gamma	>35 days	Late symptomatic vs Asymptomatic	0.472443	0.493918	-0.188223
FGF-19	>35 days	Late symptomatic vs Asymptomatic	0.184409	0.377013	-0.370359
IL4	>35 days	Late symptomatic vs Asymptomatic	0.149879	0.36486	-0.229571
LIF	>35 days	Late symptomatic vs Asymptomatic	0.166567	0.36486	0.126671
NRTN	>35 days	Late symptomatic vs Asymptomatic	0.134346	0.36486	0.172951
MCP-2	>35 days	Late symptomatic vs Asymptomatic	0.134346	0.36486	-0.351986
CASP-8	>35 days	Late symptomatic vs Asymptomatic	0.5	0.5	0.0639985
CCL25	>35 days	Late symptomatic vs Asymptomatic	0.364803	0.43028	0.0011937
CX3CL1	>35 days	Late symptomatic vs Asymptomatic	0.0361374	0.30224	-0.553194
TNFRSF9	>35 days	Late symptomatic vs Asymptomatic	0.223498	0.39542	-0.162783
NT-3	>35 days	Late symptomatic vs Asymptomatic	0.0361374	0.30224	-0.492384
TWEAK	>35 days	Late symptomatic vs Asymptomatic	0.094512	0.350543	-0.514913
CCL20	>35 days	Late symptomatic vs Asymptomatic	0.223498	0.39542	0.0617093
ST1A1	>35 days	Late symptomatic vs Asymptomatic	0.5	0.5	0.061103
STAMBP	>35 days	Late symptomatic vs Asymptomatic	0.314225	0.43028	0.478619
IL5	>35 days	Late symptomatic vs Asymptomatic	0.314225	0.43028	-0.0421367
ADA	>35 days	Late symptomatic vs Asymptomatic	0.391074	0.444183	-0.0977478
TNFB	>35 days	Late symptomatic vs Asymptomatic	0.166567	0.36486	-0.24308
CSF-1	>35 days	Late symptomatic vs Asymptomatic	0.073288	0.350543	-0.231674

## Sheet: Table S3
PEA analysis. Longitudinal results of each group of participants in comparison to their baseline (before infection).
Analyte	Time Point (related to SARS-CoV-2 infection)	Group of participants	p-value	logFC
IL-17C	First PCR+	Asymptomatic	0.00390136	0.402613
IL-17C	First PCR+	Early symptomatic	0.00192326	-0.7137
IL-17C	First PCR+	Late symptomatic	0.131803	0.5387
IL-17C	3-10 days	Asymptomatic	0.581561	0.172423
IL-17C	3-10 days	Early symptomatic	0.000291442	-0.824072
IL-17C	3-10 days	Late symptomatic	0.504553	0.288382
IL-17C	11-21 days	Asymptomatic	0.004955	0.567799
IL-17C	11-21 days	Early symptomatic	0.00326679	0.803748
IL-17C	11-21 days	Late symptomatic	0.15629	0.318808
IL-17C	>21 days	Asymptomatic	0.00318862	0.634445
IL-17C	>21 days	Early symptomatic	0.179096	0.288035
IL-17C	>21 days	Late symptomatic	0.191928	0.540586
CCL23	First PCR+	Asymptomatic	0.00118239	0.226265
CCL23	First PCR+	Early symptomatic	0.480789	-0.10987
CCL23	First PCR+	Late symptomatic	0.615494	0.0674867
CCL23	3-10 days	Asymptomatic	0.451026	0.147672
CCL23	3-10 days	Early symptomatic	0.418703	-0.153836
CCL23	3-10 days	Late symptomatic	0.816846	-0.0493225
CCL23	11-21 days	Asymptomatic	0.0709857	0.169495
CCL23	11-21 days	Early symptomatic	0.0323409	0.299907
CCL23	11-21 days	Late symptomatic	0.202472	0.185965
CCL23	>21 days	Asymptomatic	0.0487261	0.203284
CCL23	>21 days	Early symptomatic	0.702516	-0.0532491
CCL23	>21 days	Late symptomatic	0.750046	-0.0806718
MMP-10	First PCR+	Asymptomatic	0.00181831	0.223404
MMP-10	First PCR+	Early symptomatic	0.289504	-0.150701
MMP-10	First PCR+	Late symptomatic	0.0730499	0.374749
MMP-10	3-10 days	Asymptomatic	0.117408	0.252942
MMP-10	3-10 days	Early symptomatic	0.237652	-0.233403
MMP-10	3-10 days	Late symptomatic	0.175976	0.21767
MMP-10	11-21 days	Asymptomatic	0.0511154	0.197197
MMP-10	11-21 days	Early symptomatic	0.0344234	0.458352
MMP-10	11-21 days	Late symptomatic	0.000108923	0.648691
MMP-10	>21 days	Asymptomatic	0.00185636	0.332758
MMP-10	>21 days	Early symptomatic	0.137004	0.328068
MMP-10	>21 days	Late symptomatic	0.0672991	0.52654
FGF-21	First PCR+	Asymptomatic	0.432346	0.110518
FGF-21	First PCR+	Early symptomatic	0.066974	-0.420191
FGF-21	First PCR+	Late symptomatic	0.386368	0.318965
FGF-21	3-10 days	Asymptomatic	0.237563	-0.332285
FGF-21	3-10 days	Early symptomatic	0.372746	-0.252381
FGF-21	3-10 days	Late symptomatic	0.226629	-0.377475
FGF-21	11-21 days	Asymptomatic	0.862168	-0.0290385
FGF-21	11-21 days	Early symptomatic	0.105749	0.460713
FGF-21	11-21 days	Late symptomatic	0.0985279	-0.42195
FGF-21	>21 days	Asymptomatic	0.22689	-0.242748
FGF-21	>21 days	Early symptomatic	0.00662214	-0.911956
FGF-21	>21 days	Late symptomatic	0.813191	-0.104801
FGF-23	First PCR+	Asymptomatic	0.0545097	0.0938193
FGF-23	First PCR+	Early symptomatic	0.0695778	0.135095
FGF-23	First PCR+	Late symptomatic	0.806463	-0.0278817
FGF-23	3-10 days	Asymptomatic	0.0232052	0.333549
FGF-23	3-10 days	Early symptomatic	0.988106	0.00297813
FGF-23	3-10 days	Late symptomatic	0.524037	0.152935
FGF-23	11-21 days	Asymptomatic	0.296259	0.0630222
FGF-23	11-21 days	Early symptomatic	0.641133	0.0624064
FGF-23	11-21 days	Late symptomatic	0.105536	0.149187
FGF-23	>21 days	Asymptomatic	0.294255	0.0850247
FGF-23	>21 days	Early symptomatic	0.415133	0.0770241
FGF-23	>21 days	Late symptomatic	0.638226	0.0554614
FGF-19	First PCR+	Asymptomatic	0.130117	0.234104
FGF-19	First PCR+	Early symptomatic	0.104345	-0.376991
FGF-19	First PCR+	Late symptomatic	0.492499	0.234962
FGF-19	3-10 days	Asymptomatic	0.0234399	-0.699418
FGF-19	3-10 days	Early symptomatic	0.0289577	-0.538081
FGF-19	3-10 days	Late symptomatic	0.320967	-0.680242
FGF-19	11-21 days	Asymptomatic	0.000237923	0.572951
FGF-19	11-21 days	Early symptomatic	0.0652722	0.628611
FGF-19	11-21 days	Late symptomatic	0.178199	0.400436
FGF-19	>21 days	Asymptomatic	0.00491871	0.615363
FGF-19	>21 days	Early symptomatic	0.765971	0.0990995
FGF-19	>21 days	Late symptomatic	0.545472	0.282903
CXCL5	First PCR+	Asymptomatic	0.00021057	-0.277354
CXCL5	First PCR+	Early symptomatic	0.00375461	-0.27592
CXCL5	First PCR+	Late symptomatic	0.140076	-0.24774
CXCL5	3-10 days	Asymptomatic	0.61055	-0.0622808
CXCL5	3-10 days	Early symptomatic	0.0550316	-0.239341
CXCL5	3-10 days	Late symptomatic	0.0637367	-0.43193
CXCL5	11-21 days	Asymptomatic	0.0200583	-0.176856
CXCL5	11-21 days	Early symptomatic	0.930013	-0.00720318
CXCL5	11-21 days	Late symptomatic	0.789694	-0.01839
CXCL5	>21 days	Asymptomatic	0.441548	-0.0669979
CXCL5	>21 days	Early symptomatic	0.338446	-0.159422
CXCL5	>21 days	Late symptomatic	0.0841086	-0.240253

## Sheet: Table S4
RNA-seq analysis of Asymptomatic and Early Symptomatic participants in comparison to their baseline (before infection).
	gene name	log2FoldChange	pvalue	padj
Asymptomatic First PCR+	TGFA	-0.313359	0.072108	0.333789
	FGF23	-0.328508	0.139439	0.46275
	MMP1	-0.620513	0.386747	NaN
	CCL23	-0.449564	0.410151	0.73031
	IL33	-0.145716	0.726847	NaN
	IL17C	-0.006745	0.99033	NaN
Asymptomatic 3-10 days post infection	FGF23	-1.02267	2e-06	0.000303
	MMP1	-0.898401	0.108158	0.336499
	CCL23	-0.572604	0.175777	0.438055
	TGFA	-0.147696	0.317089	0.593345
	IL33	-0.147277	0.642305	0.830757
	IL17C	0.067205	0.881881	0.952219
Early Symptomatic First PCR+	MMP1	1.4545	0.052151	NaN
	CCL23	0.540369	0.234825	0.821854
	IL17C	0.618585	0.260204	0.83734
	TGFA	-0.042688	0.810427	0.976676
	FGF23	0.019283	0.931417	0.993468
	IL33	-0.017902	0.958956	0.99674
Early Symptomatic 3-10days	CCL23	0.724735	0.049476	0.49438
	FGF23	0.16576	0.3028	0.815926
	IL33	-0.19943	0.422532	0.876567
	IL17C	-0.041373	0.919108	0.992137
	TGFA	-0.009251	0.943696	0.996918
	MMP1	0.025549	0.965959	NaN

## Sheet: Table S5
NPX values PEA analysis
sample ID	IL8	VEGFA	CD8A	MCP-3	GDNF	CDCP1	CD244	IL7	OPG	LAP TGF-beta-1	uPA	IL6	IL-17C	MCP-1	IL-17A	CXCL11	AXIN1	TRAIL	IL-20RA	CXCL9	CST5	IL-2RB	IL-1 alpha	OSM	IL2	CXCL1	TSLP	CCL4	CD6	SCF	IL18	SLAMF1	TGF-alpha	MCP-4	CCL11	TNFSF14	FGF-23	IL-10RA	FGF-5	MMP-1	LIF-R	FGF-21	CCL19	IL-15RA	IL-10RB	IL-22 RA1	IL-18R1	PD-L1	Beta-NGF
20_5068-T28	6.70051	11.6222	9.31097	2.54156	1.71286	2.12024	5.16546	3.49501	10.5073	8.70624	10.4437	2.44672	3.70362	11.8558	2.21182	9.52386	2.01287	7.43375	0.42906	6.11477	6.82813	1.28742	-0.03828	5.62023	0.67119	12.311	2.35587	6.41221	5.4603	9.33651	7.28173	1.87119	3.70985	14.8971	8.41117	5.42767	1.71355	1.117	0.76591	15.6602	5.12168	2.35918	8.4868	0.95316	6.27632	2.58525	7.93496	5.6899	0.43148
20_5068-T42	6.70961	11.3622	8.90043	2.40864	1.46086	1.91773	5.10214	3.43253	10.2857	8.18705	10.2209	2.29807	3.80199	11.6243	1.85609	9.45044	1.19056	7.36717	0.63662	5.94121	6.86369	1.22103	-0.63074	5.14361	0.30021	12.145	1.78657	5.92794	5.19865	9.06759	7.58126	1.71149	3.29365	14.399	8.20282	4.91381	1.5585	1.34295	0.69885	15.5974	5.04545	2.41318	8.63714	0.91741	5.99289	2.11274	8.01977	5.83827	0.41587
20_5068-T56	6.11256	11.5887	9.45431	2.17362	1.14789	2.01319	5.212	2.96771	10.3699	8.19823	10.4923	2.20677	4.1396	11.8719	1.87335	8.59537	2.3258	7.44432	0.48865	5.70419	7.10266	0.86555	-0.94574	5.15849	0.29417	12.0729	1.03238	6.70718	5.42053	9.52284	7.30649	1.53311	3.31954	14.6898	8.39715	5.91256	2.15536	1.23817	0.67214	15.5933	5.06656	2.38383	8.81097	0.7231	6.22506	1.78668	8.1783	5.63935	0.36783
20_9153-T28	6.2182	11.3463	10.0773	2.80686	1.25799	2.49114	6.14441	2.95199	9.96728	8.50162	10.1268	1.73983	3.23322	12.634	0.89114	8.18504	2.42083	7.99262	0.52168	6.41475	6.65725	0.71677	0.31877	5.77909	0.1657	10.131	3.03228	6.65137	5.33506	9.40938	9.64057	1.72713	3.88052	15.1019	8.05167	5.56813	0.93452	0.4155	0.36667	15.499	4.87055	4.27882	8.96383	0.86616	6.54099	1.768	7.40792	5.05062	0.40362
20_9153-T42	7.30538	11.5155	10.0528	3.18817	1.27228	2.95452	6.62439	3.11143	10.0685	8.30642	10.3478	2.03846	2.60345	12.9282	1.37273	10.1542	3.23385	8.7059	0.65966	7.06299	6.60195	1.06279	-0.03014	6.06921	0.47034	10.8195	3.21194	6.89118	5.70502	9.68841	10.365	2.41651	3.69006	15.1944	8.64534	6.64157	1.00366	0.59691	0.72863	15.5012	5.19395	3.92373	9.96867	1.4342	6.77196	2.46352	8.29276	5.80731	0.4466
20_9153-T56	6.21616	11.8271	10.3162	2.16351	1.64233	2.54612	6.43369	2.98374	9.98937	8.15159	10.267	3.591	3.60867	12.7306	1.95616	8.27252	2.88991	8.01637	0.63393	6.46871	6.91434	0.86189	-0.43827	7.59818	0.1828	10.2495	3.55553	7.00838	5.70704	9.75026	9.81879	2.13266	5.51931	15.094	8.27721	6.93274	1.33714	0.57418	0.79075	15.4048	4.98149	4.34236	9.30189	1.08374	7.00146	1.47093	7.92942	5.18769	0.4813
20_9153-T63	6.25229	11.4414	9.84793	2.35365	1.45385	2.30125	6.19852	3.05271	9.68896	7.6921	9.90617	2.68725	4.1048	12.4257	1.60711	8.38082	2.23828	7.98335	0.78658	6.47335	6.76857	1.03372	-0.12734	6.45208	0.39141	10.2416	3.09038	6.97473	5.17303	9.56599	9.48675	2.31476	4.09567	15.0461	8.11813	6.11644	0.86042	0.4862	0.51365	15.4994	4.61745	3.63594	8.80957	0.76426	6.756	1.80823	7.72077	5.13984	0.43946
20_7160-T28	6.75344	11.4504	10.9162	2.08755	1.61341	2.2943	6.53801	3.8943	9.96181	7.58121	10.2664	1.1265	3.45383	12.0625	1.95523	8.197	1.63121	7.68287	0.59057	6.88143	7.81619	1.30251	-0.42044	6.26324	0.30429	10.1332	2.74959	6.23467	6.92119	9.35423	9.25746	2.2912	4.29187	15.1928	8.3999	5.43327	1.44415	0.52564	0.73906	13.9553	5.10597	3.15511	8.74954	0.76142	6.31702	1.69061	8.1731	5.53161	0.27155
20_7160-T35	6.54469	11.3554	10.787	2.32553	1.41214	2.60859	6.59108	3.32659	9.96966	7.4781	10.2485	1.66758	2.66543	12.5859	2.16394	10.5785	2.73404	8.63805	0.57367	6.92837	7.42883	1.14711	-0.16081	6.37233	0.36954	10.7403	3.07664	6.48366	7.05863	9.49448	9.5819	2.70787	4.01069	14.9539	8.42234	6.25168	1.40789	0.80822	0.87885	13.4509	5.0716	2.11993	10.0993	1.16034	6.41623	1.39209	8.65097	6.19117	0.31077
20_7160-T42	8.24322	11.3497	10.3858	1.76726	1.0091	1.90571	6.35691	2.90445	9.56475	7.64881	9.83114	1.38581	1.3314	11.7901	1.65829	8.59731	3.3854	7.53023	0.44025	6.19642	7.41297	0.81646	-0.8019	6.84636	0.29171	10.09	2.81847	6.34591	6.8426	9.1729	9.20894	2.25547	4.31033	14.8743	8.3103	6.5298	0.91597	0.7953	0.78927	13.1759	4.81393	1.66767	8.64027	0.82118	6.15107	1.71417	8.37601	5.44724	0.39993
20_7160-T56	6.87062	11.3665	9.23966	2.28582	1.17306	1.8404	6.14016	3.26183	9.59733	7.44381	10.1751	1.3719	2.35906	12.2342	1.4191	7.78189	2.55548	7.16298	0.54937	6.17826	7.3961	1.17468	-1.05783	6.65875	0.07805	10.3196	2.48645	6.05708	6.79793	9.35757	8.55681	2.27393	4.3157	14.9863	8.17435	6.32155	2.00016	0.5716	0.65713	13.4744	4.70285	2.70847	8.01817	0.54948	5.86498	1.5132	7.85899	4.88494	0.21913
20_7160-T91	6.07932	11.461	10.3489	1.69943	1.4177	2.28203	6.42465	3.29431	9.84273	7.35146	10.0964	1.06375	2.46792	11.8936	1.04724	8.1646	2.2198	7.65664	0.70182	6.40669	7.20779	0.7724	0.08061	5.90063	0.29366	9.97451	2.73666	6.31448	6.94897	9.42306	8.98725	2.3122	3.32504	14.7286	8.17913	5.00518	0.88769	0.49767	0.83354	13.548	4.8508	2.68491	8.68765	0.4617	6.07752	1.31081	8.14415	5.52412	0.32159
20_9127-T28	6.76026	10.9088	10.442	2.36786	2.5935	2.30327	6.28734	3.50804	10.6	7.71537	10.0104	1.32301	4.03495	12.0803	1.43411	8.81719	1.24229	7.73156	0.70483	6.43684	6.98553	0.95926	-0.18776	6.71961	0.46376	11.5314	1.49563	6.822	6.35488	8.96429	8.45723	2.45034	4.39523	15.4197	8.58065	5.53965	1.57292	1.32663	0.99157	13.87	5.06082	2.8458	10.3474	0.98152	5.92717	1.50245	8.39788	5.67226	0.56566
20_9127-T35	6.4354	10.7573	9.67295	2.53687	2.19675	2.18401	6.02087	3.07805	10.5379	7.3127	9.94557	1.99546	2.37674	12.0437	1.60613	10.3492	2.30583	8.07022	0.71487	5.83815	6.66981	1.04589	-0.2156	7.03154	0.3182	11.7929	1.22718	6.51592	5.74078	8.85393	8.53636	2.32944	4.06577	14.5201	8.04075	6.52384	1.66329	1.05163	0.69913	12.7861	4.79923	3.07319	11.3316	0.89611	5.47182	1.3818	8.60212	5.86579	0.41958
20_9127-T91	6.29731	10.9279	9.9748	2.75823	2.46661	2.40055	6.3818	3.20446	10.2081	7.59511	9.99842	1.69876	3.31146	12.2141	1.92209	8.83299	2.21383	7.91447	0.84243	5.97454	6.99131	1.10515	-0.18895	6.39437	0.3463	11.6629	1.68273	6.93981	6.35297	8.86799	8.35694	2.3557	3.72671	15.0161	8.28907	5.7194	1.40464	1.35214	0.93845	13.2292	4.91456	1.92172	10.5066	1.0993	6.0704	1.88288	8.52489	5.66434	0.49721
20_7577-T14	5.90014	11.1672	10.1622	3.18278	1.74532	2.40883	6.14959	3.92338	10.117	8.09401	10.0447	3.0547	2.35775	11.725	1.49852	8.47824	1.6587	7.72783	0.68066	8.06248	6.46833	0.86361	-0.32238	6.93993	0.35492	9.37076	1.24565	6.94256	6.17761	9.59829	8.78012	2.23791	4.21037	14.259	7.55919	5.64428	0.88348	1.0016	0.71098	14.6346	4.87585	3.03284	11.0813	0.56321	5.99393	1.62607	8.09526	5.87243	0.31424
20_7577-T28	5.87771	11.1687	9.24091	1.45288	1.81301	1.84357	6.03135	3.30992	9.29532	8.03514	9.6664	1.39041	2.33346	11.3946	1.21598	7.64246	1.99172	7.55808	0.55047	5.86818	6.41423	0.96526	0.26107	6.38262	0.37455	9.43551	1.51531	5.94795	6.31373	9.39431	8.48987	1.86734	4.28772	14.5015	7.72834	5.79154	1.06271	0.77864	0.68102	14.9245	4.6887	3.07888	9.33854	0.82624	5.82018	1.74812	7.55524	5.50209	0.43213
20_7577-T42	9.2406	11.9506	8.96126	1.44274	1.27729	2.14531	6.3212	3.44509	9.41981	8.19461	9.78447	1.66091	1.68917	11.5696	1.61755	8.85359	4.18784	7.87202	0.74332	6.30259	6.46727	0.82487	-0.43013	7.88464	0.37801	9.82819	1.46041	6.89424	6.50243	9.05024	8.98414	2.21991	4.82889	14.8545	7.87033	7.41191	0.9091	0.81212	0.73239	15.2947	4.67406	2.27497	9.64446	1.00119	5.91915	2.02047	8.14014	5.87693	0.40683
20_7577-T56	6.30381	10.9897	8.70182	1.39515	0.88665	1.72377	5.80736	2.61694	9.12289	7.84314	9.59561	0.97888	2.35386	11.1547	1.50239	7.64339	2.83492	7.29786	0.70367	5.55187	6.19937	0.76252	-0.75518	6.50004	0.06629	9.29851	1.05128	6.20959	6.02158	9.24897	8.44136	1.68581	4.10017	14.3569	7.60347	6.37381	0.68963	0.40092	0.48492	14.5955	4.37687	2.27764	9.22475	0.4961	5.35676	1.5337	7.27088	5.01753	0.20503
20_7577-T63	6.26976	11.2686	9.17564	1.13257	1.20576	1.94737	6.04713	2.59113	9.49443	7.36084	9.81385	1.05494	3.56207	11.4983	1.53108	7.67772	3.62186	7.75618	0.8007	5.93535	6.46187	0.8603	0.23514	6.39148	0.19169	9.32631	1.13389	6.41112	6.47328	9.44084	8.53271	2.01513	3.93833	14.382	7.81992	6.70499	1.08654	0.70171	0.69214	14.7527	4.54779	2.86693	9.73019	0.74114	5.80292	1.79321	7.68959	5.38426	0.30327
20_8359-T14	5.51053	11.5984	9.69654	2.69508	1.14819	1.79413	5.52607	3.66129	9.67718	7.814	9.39231	3.5507	2.38019	11.7047	2.77574	7.11987	1.58703	7.10655	0.65245	5.93563	5.68878	0.98085	-0.2352	7.62613	0.36248	9.55097	2.17375	5.38903	5.10024	9.02825	8.63514	1.77213	5.1815	14.7311	7.12698	6.20263	0.76707	0.62979	0.81994	14.3885	4.6555	4.86008	8.76378	0.7174	5.95622	1.50039	7.8481	4.99751	0.3518
20_8359-T28	6.51974	12.0402	9.89148	3.24229	1.7017	2.48838	6.15521	4.10206	9.91778	8.16268	10.0784	1.74743	3.24027	12.6686	3.40778	7.74371	1.88395	7.8302	0.98329	6.13795	6.41091	1.98654	-0.53925	7.36312	0.53407	9.87865	2.1769	5.76359	5.93515	9.4094	9.19017	2.4696	5.11234	15.7598	7.95384	6.19993	0.83815	1.34642	1.09259	14.8502	5.05498	5.65195	9.0426	1.09628	6.40426	2.45718	8.06932	5.42559	0.42817
20_8359-T32	7.10168	11.684	9.89626	3.67018	1.37702	2.77597	6.04666	3.19684	9.91435	7.72457	10.1294	3.45228	3.06764	12.939	3.74053	11.3854	3.72336	8.59108	1.05181	6.87374	5.83118	1.60551	-0.18444	7.8659	0.19807	10.4624	2.19316	6.02421	5.41251	9.46141	9.54424	1.99705	4.7166	15.1098	7.99471	7.60182	1.43719	1.14744	1.2964	14.1457	4.86486	3.98278	10.8649	0.90228	6.01078	2.02245	8.38989	6.05895	0.33293
20_8359-T42	9.80647	12.6012	9.67356	4.03528	1.62411	2.92383	6.48557	4.03172	9.83903	8.75946	10.165	2.37745	2.25693	12.6867	4.22063	10.0502	3.85829	8.28029	1.25033	6.59091	6.3101	0.94348	0.04962	7.98889	0.50732	10.4272	2.35766	6.86632	5.60435	9.15202	10.0712	2.39837	4.51288	15.9084	8.33615	7.62931	1.09629	1.12648	1.76719	15.3655	5.26398	4.15287	9.28074	1.32748	6.28648	2.35826	8.4307	5.72999	0.43092
20_8359-T56	6.34379	11.4208	9.05555	2.64315	1.24588	2.11848	5.6755	2.84221	9.66	8.0161	9.73515	1.89299	4.06241	12.2171	2.80457	7.82853	2.94956	7.32399	0.98486	5.06844	5.98543	1.16662	0.33808	7.3657	0.12316	9.8674	1.90892	5.56854	5.17211	9.16987	8.86322	1.92904	4.78612	15.307	7.45354	6.87776	1.18018	0.71706	1.10405	14.4902	4.92673	6.38964	8.58138	0.67704	6.19066	1.71659	7.53404	5.03069	0.5013
20_6636-T14	5.37515	11.1762	10.2158	2.04404	1.70267	1.98198	5.97659	3.56766	10.2973	7.76842	9.6705	2.89949	2.49662	11.3812	0.96763	8.46153	2.07898	7.62533	0.58349	6.49421	6.59019	0.79074	-0.9206	6.96597	0.21391	9.43983	1.00406	6.91788	6.50804	9.26825	8.24785	2.23999	4.98341	14.3481	7.90479	5.768	1.06773	0.39365	0.72316	14.304	4.99027	4.53995	8.92006	0.88146	6.11578	1.0565	7.60093	5.54288	0.37502
20_6636-T32	5.91514	11.1834	10.4581	2.19563	1.37271	2.06713	5.97511	3.30956	9.92814	7.90122	9.59352	1.73784	2.44895	12.6109	1.29121	11.097	3.44481	8.7437	0.51341	6.66427	6.46668	0.94867	-1.17889	6.97798	0.17119	9.96251	0.97674	7.23712	6.28897	9.10926	8.56833	2.24864	4.29952	14.8734	8.33207	6.99925	1.09698	0.44887	0.45218	14.4384	4.92312	3.36081	9.81296	0.83636	5.67065	1.98906	7.49927	5.93343	0.28595
20_6636-T49	7.15825	11.2334	9.29163	1.70983	1.58561	1.88664	6.08998	2.81175	10.0326	7.78486	9.63506	1.81958	3.15484	11.757	1.24826	7.88603	4.20801	7.2592	0.50423	5.71316	6.95984	0.86942	-0.48562	7.51778	0.09919	9.81151	0.68855	6.99289	6.41084	9.48171	8.26928	2.16087	5.46486	14.6332	8.05812	7.16396	1.07665	0.48412	0.58921	14.1735	4.82263	4.11053	8.6477	0.89793	5.89503	0.97121	7.36215	5.18179	0.38869
20_6636-T56	5.43413	10.9717	9.49281	1.37042	1.58718	1.73729	5.89014	2.82139	10.0244	7.27456	9.51743	1.12735	3.67265	11.3724	1.0412	7.56676	2.37369	7.47028	0.66552	5.74167	6.57311	0.73127	-0.72482	6.44972	0.32907	9.46526	1.32299	6.40793	6.32401	9.34742	8.1473	1.92352	4.9346	14.5517	8.07696	6.25055	1.07128	0.75628	0.55509	14.5114	4.96875	3.50717	8.56274	0.84115	6.03451	1.93626	7.34772	5.26107	0.45227
20_6636-T63	5.07156	10.8854	9.50976	1.74713	1.48553	1.94551	6.09162	2.39076	10.1217	7.08837	9.53285	1.30024	3.16526	11.5341	1.35383	7.7397	3.22881	7.62443	0.53733	5.92607	6.71331	1.1661	-0.97517	5.91851	0.22495	9.22553	1.48909	6.65634	6.32909	9.37121	8.31752	2.22485	3.9071	14.6653	8.28202	6.20858	1.11853	0.43309	0.58827	14.5023	5.00964	3.16015	8.92529	1.07207	6.1019	1.55024	7.38015	5.4338	0.43456
20_9140-T14	6.10804	10.9139	8.89422	3.02383	1.48241	1.84042	5.92446	4.09206	9.54007	7.82874	9.68759	3.05913	2.06022	11.3227	1.21875	7.56215	1.47902	7.29548	0.83499	6.32536	5.93726	0.90153	-0.34405	7.08403	0.41637	9.85202	1.18754	5.86133	5.52746	9.15535	7.94571	1.67525	4.25896	14.7429	7.8564	5.32658	1.22783	0.70054	0.56178	14.3651	4.53454	3.03559	9.82006	0.6084	5.55647	1.46447	7.4824	5.25111	0.38659
20_9140-T28	6.88582	11.271	9.52499	3.19153	1.49718	2.22276	6.09007	4.4073	9.78335	8.13609	9.942	3.56686	3.14932	12.5372	1.45141	9.47199	2.09146	8.32684	0.97853	6.64273	6.52281	1.12122	-0.38761	7.93636	0.64505	10.307	1.50309	6.50781	5.78456	9.19616	8.57985	1.78999	4.50779	15.2212	8.33524	6.35842	0.99292	0.84036	0.63052	15.103	4.98479	4.87434	9.97694	0.811	5.6964	1.61131	7.65836	5.57139	0.33851
20_9140-T42	9.15362	11.7896	8.81566	3.50251	1.49457	2.45864	6.44467	4.25288	9.53892	8.81716	9.83464	2.66187	2.17439	11.8112	1.33526	9.07584	4.55259	7.9946	0.58066	6.06105	6.13827	0.63397	0.35435	8.06568	0.45193	10.2989	1.39409	6.8111	5.97273	9.28007	9.31508	2.21676	4.94523	15.3381	8.42939	7.20585	1.11239	1.08346	0.62599	15.3175	5.16211	2.59461	9.86764	1.302	5.92798	1.73796	7.95738	5.89527	0.49116
20_9140-T56	6.91918	11.2134	9.46895	2.54646	1.45575	2.36789	6.2	3.79396	9.81405	8.07206	10.0606	2.48241	3.97629	11.7085	1.32326	7.93781	2.84682	7.76189	0.9365	5.81936	6.16945	0.92304	-0.33677	7.48216	0.14003	10.3194	1.42014	5.98338	6.07728	9.33714	8.5956	1.88969	4.91946	15.3358	8.5038	6.55054	1.82559	0.94416	0.73966	14.782	5.163	3.72121	9.5874	0.91744	6.02646	1.57863	7.67553	5.3547	0.49519
20_9140-T63	6.5982	11.4083	9.32755	2.70276	1.77564	2.47675	6.45712	3.69235	9.9091	8.1033	10.1777	2.21953	4.13347	11.9631	1.65012	8.03386	3.43716	7.93912	0.85049	6.04164	6.39454	0.67295	-0.6	6.93587	0.10143	10.0056	1.40621	6.28165	6.2749	9.36965	8.70305	2.07596	4.22065	15.2589	8.55863	6.59695	1.61037	0.98211	0.76681	15.0167	5.09453	3.66165	9.87487	0.935	6.01875	1.03918	7.7428	5.46303	0.45621
20_9940-T28	5.72405	10.6985	10.2537	2.93513	2.10474	2.33705	5.91971	3.16997	9.68731	7.75959	9.82622	1.42876	3.50415	11.057	0.95904	7.81894	1.8547	7.49195	0.62719	7.86595	6.47368	0.71536	-0.50628	6.50566	0.09297	8.78245	0.92474	5.1941	6.59236	8.93765	8.21854	2.14036	4.41659	14.4521	8.01202	5.46762	0.86202	0.54489	0.76652	14.9306	5.06852	2.76214	8.46783	0.42489	5.65394	1.53679	7.0033	5.32733	0.41691
20_9940-T42	10.4216	12.1006	10.3	3.83517	2.15093	3.22541	6.7459	3.66946	10.5642	8.45685	10.641	2.39449	2.68654	12.3374	1.59572	9.75568	4.17046	8.3466	1.32115	7.39741	7.48013	0.73716	0.6009	8.23939	-0.25407	9.52265	1.57222	6.79627	7.04322	9.18624	9.60051	3.04849	5.43764	15.5841	8.74863	7.74668	1.20275	0.60043	1.01989	15.491	5.32899	2.56765	9.94379	0.9051	6.15644	2.08501	8.36821	6.28163	0.38867
20_9940-T56	6.98706	11.4667	10.2238	2.78322	2.24269	2.73322	6.38317	3.38922	10.0735	7.85136	10.3123	1.80946	3.79658	11.8106	1.13698	8.4414	3.09351	7.94346	0.92697	6.6827	6.98207	0.90812	-0.04359	7.61743	0.31748	9.66021	0.88641	6.15876	6.87526	9.28278	8.76929	2.43195	5.24077	15.0979	8.48106	6.88818	1.17321	0.5366	1.00842	15.1301	5.23789	3.37008	9.13491	0.83224	5.99124	1.92272	7.72407	5.6935	0.45592
20_9940-T91	6.64044	11.6813	10.2862	2.83591	3.03189	2.97848	6.86345	3.75336	10.1099	7.9877	10.3389	1.79122	3.59134	11.8514	1.78978	8.77819	2.59254	8.14325	1.18109	7.51355	7.39088	1.13701	-0.06388	6.21135	0.32936	9.44513	1.61772	6.31481	7.56711	9.5145	9.08776	2.96653	4.10967	15.221	8.6429	5.4309	1.3034	0.85494	1.38471	15.2905	5.5065	1.64893	9.72137	1.2769	6.52952	2.41351	8.31936	6.17048	0.67961
20_7325-T28	6.49906	11.3205	8.99305	1.71465	1.94806	2.29252	6.06557	3.67595	9.74097	8.37044	9.7856	1.49742	2.38176	11.7066	1.99291	7.89024	2.36424	7.60675	1.02498	5.74717	6.61579	1.13664	-0.11887	7.36855	0.32801	10.3656	3.83669	6.73181	6.46382	9.46642	8.37071	2.4477	5.2099	14.6414	8.23151	6.1595	2.07256	0.588	0.83489	15.5339	5.05675	2.40245	10.9323	0.8505	5.89852	2.21383	8.00068	5.20508	0.46635
20_7325-T39	6.81852	11.1884	8.86991	2.03444	1.67952	2.1664	6.00489	2.60929	9.59363	7.96978	9.79634	2.48248	1.95994	11.3367	1.93832	8.8929	4.07612	8.20619	0.67205	5.39217	5.95217	1.32167	0.60598	7.2789	0.75618	10.2194	3.50053	6.21076	6.22697	9.29199	8.67289	2.62294	4.01898	13.7496	8.1138	7.14696	1.85386	0.74706	0.82783	15.3517	4.95428	2.16152	11.2342	0.94049	5.59498	2.30297	8.46205	5.67324	0.50527
20_7325-T42	10.7736	11.9412	8.80645	2.7724	1.66431	2.46236	6.28287	3.26106	9.99894	8.23612	10.1858	1.98708	2.08234	11.836	1.91059	8.82858	4.53824	8.2089	0.81439	5.34011	6.21793	0.89674	-0.32518	8.49026	0.30959	10.735	3.34747	7.29043	6.51082	9.2929	9.10005	2.56404	5.19087	14.7431	8.58015	8.10977	1.87548	0.61839	0.91786	15.6928	5.14713	2.69938	11.3854	0.98559	5.98043	1.7515	8.61258	5.73457	0.49216
20_7325-T56	7.94474	11.3495	8.38275	1.63481	1.5465	1.91699	5.88229	3.10034	9.89974	7.80204	10.0422	1.62493	3.33946	11.6193	1.4051	8.10198	3.80457	7.52797	0.52476	4.90942	6.71192	0.82244	0.45	8.36329	0.12794	10.6334	2.94958	6.80236	5.81425	9.40836	8.37843	2.41508	5.57264	14.9247	8.38055	7.51645	1.95398	0.35449	0.57281	15.5348	4.89212	1.66127	10.603	0.49813	5.85844	1.33296	7.93541	4.92441	0.25003
20_7325-T63	7.62434	11.5733	9.1271	2.09384	1.86555	2.36335	6.58778	3.45865	10.2789	8.00819	10.3124	1.6615	4.26199	11.9527	1.70043	8.34262	4.38206	8.03645	0.85112	5.62913	6.5392	1.01228	-0.09833	7.54775	0.54926	10.6337	3.57968	7.25283	6.58956	9.54879	8.84667	2.67194	4.68422	15.2027	8.77634	7.36747	2.87663	0.76263	0.89081	15.756	5.31098	1.75009	11.1633	0.87139	6.34105	2.19995	8.20657	5.56748	0.37795
20_7325-T91	5.6027	10.9	8.55428	0.95155	1.53041	1.82023	5.66368	3.23066	9.52622	7.959	9.5406	0.87516	1.57808	11.0261	1.04327	6.81314	1.68092	7.3019	0.59483	4.67715	6.40327	1.04046	-0.57773	5.90922	0.21035	9.75979	3.0203	6.04194	5.87012	9.11331	7.79075	2.05955	3.31039	13.9284	7.68112	4.97271	1.06721	0.53833	0.45955	15.631	4.83767	0.99969	9.66968	0.43595	5.59498	1.68677	7.51837	4.73032	0.26899
20_5089-T28	6.66211	12.2131	9.85487	2.20141	1.6879	2.11408	6.21652	3.30049	10.2741	8.22691	9.93075	2.2888	2.32452	11.6386	1.57943	9.31435	1.62437	7.77446	0.64471	7.81661	6.71728	1.39259	0.80059	7.7846	0.31873	9.5217	1.82684	6.72533	5.82082	9.17661	8.28927	2.2329	5.50705	14.5719	8.23192	6.22387	1.06009	0.32595	1.07649	15.6788	5.1665	4.07391	8.74101	1.04779	6.38148	1.485	8.82097	5.40001	0.33098
20_5089-T42	8.20554	12.5589	9.76309	2.37525	1.41406	2.15684	6.66287	3.32025	10.2291	8.33598	10.396	1.6596	2.1562	11.7902	1.45218	10.0802	4.77885	7.9655	0.76571	7.02643	6.89932	1.01428	-0.62054	7.89783	0.2364	10.0485	1.96456	7.09412	6.00943	9.28563	9.27669	2.26877	5.08104	15.0617	8.63508	7.66435	1.14537	0.37263	0.94893	15.8042	5.25637	2.79075	9.36324	1.17823	6.26301	1.78477	9.00208	5.64545	0.34127
20_5089-T56	6.87913	12.2771	9.71739	2.89476	1.72332	2.1465	6.34225	3.34282	10.3785	7.65953	10.4077	2.22013	3.63025	11.9561	1.78833	9.69097	3.75907	7.8386	0.68352	7.65655	7.05136	0.89375	0.03473	7.81719	0.44307	10.0973	1.76276	6.88226	5.86957	9.41335	8.49158	2.11552	5.51856	15.0163	8.6769	7.41725	1.03814	0.26484	1.01927	15.6819	5.0899	4.02306	8.97641	0.78546	6.31106	1.29847	8.71188	5.41295	0.3287
20_5089-T91	5.96926	12.2566	9.67491	1.89214	1.86021	1.92527	6.29504	2.85656	9.92076	8.32454	10.1859	1.90016	2.32861	11.72	1.68129	9.35743	2.50035	7.52751	0.65407	6.56749	6.59859	1.00476	-0.69051	6.27872	0.35398	9.61475	1.37114	6.54301	5.71647	9.40826	8.01365	1.96034	3.99259	14.2958	8.18132	5.84397	0.92237	0.21341	0.83388	15.773	5.21675	3.02302	8.19028	0.71822	5.9437	1.593	8.34953	5.16948	0.20983
20_5162-T28	5.33036	10.7178	8.15892	1.96445	1.45926	1.91219	4.8156	3.64513	9.55965	7.45748	9.55032	1.56985	3.54375	11.4145	1.16141	6.44255	1.40782	7.22796	0.56012	5.13925	5.38104	0.92639	-0.2873	5.45911	0.35764	9.06227	1.55412	5.95402	5.53763	9.0126	7.67166	1.66981	3.9592	14.2413	7.682	4.97109	0.78217	0.56624	0.53064	14.2865	4.52974	2.54041	8.29002	0.45151	5.75511	2.08053	7.97966	5.28624	0.30802
20_5162-T42	5.5871	10.6232	8.64948	2.81226	1.57995	2.639	5.05007	3.73252	10.1147	6.95618	9.8816	4.40593	4.65843	12.1331	1.47677	9.13972	1.28658	7.82805	0.49376	5.80555	5.25021	0.76997	-0.46054	5.52142	0.26533	9.14378	1.55585	5.79883	5.28748	9.29254	8.65805	1.99035	2.94221	13.3639	7.46	4.72769	0.90045	0.82475	0.75335	13.1159	4.90198	2.32983	9.0818	0.68803	5.79866	2.09309	8.76212	6.12728	0.33285
20_5162-T56	5.34756	11.4806	8.48599	2.47606	1.45603	2.69091	5.30851	4.05328	10.079	7.75843	9.91742	2.09248	4.40609	12.1564	1.27526	7.87437	2.22155	7.70129	0.62604	5.471	5.79858	1.08059	-0.1329	6.74576	0.67484	9.62987	1.3797	6.66529	5.65183	9.30457	8.50294	2.335	5.25467	15.0824	8.2918	6.58273	0.8527	0.7713	0.89209	14.8068	4.8412	2.51982	9.02092	0.85667	6.27219	1.30369	8.68568	5.76737	0.17474
20_5162-T91	5.04586	11.1698	8.10242	2.15277	1.34167	2.15847	5.29117	3.4756	10.1918	7.54366	9.69314	1.51146	3.74006	11.8156	1.52173	7.65485	2.19929	7.64247	0.39113	5.93716	5.74312	0.74347	-0.49195	5.70004	-0.05895	9.11847	1.1194	6.66646	5.83255	9.22838	8.11221	1.977	4.06145	14.2538	7.9155	5.54446	0.88879	0.51367	0.74794	14.1652	4.88936	3.22423	8.88334	0.21719	6.11325	1.53093	8.58979	5.61264	0.18241
20_5002-T14	6.12692	10.746	9.57681	3.58624	1.30991	2.2034	5.61577	3.87824	9.79928	7.81028	9.75868	3.07567	3.06433	11.6298	1.26879	8.11416	1.81936	7.64054	0.48007	8.2489	6.38348	0.75373	0.17952	6.90486	0.14399	10.1796	1.21801	6.73356	5.21169	9.13397	9.13879	1.54526	4.79813	13.8445	7.62116	5.86174	0.73929	0.60266	0.53419	15.1646	5.19331	4.84754	9.51568	0.63664	5.91561	1.53652	8.48366	5.56641	0.40763
20_5002-T42	6.43301	10.8476	8.74771	2.53243	1.73618	2.43917	5.93213	4.20018	10.0604	8.19975	10.0727	2.3294	3.31185	12.0659	1.40654	8.87514	1.34031	8.06931	0.60846	6.74652	6.18669	0.82234	-0.50183	5.30007	0.12534	10.034	1.33093	6.31138	5.31339	8.88452	10.0519	1.92069	3.31374	14.3958	8.32444	5.30342	0.64459	0.72081	0.57946	15.3201	5.55364	2.73384	9.46304	0.9634	6.03582	1.80504	8.61314	5.92833	0.37485
20_5002-T56	5.72962	10.8391	8.72723	1.99084	1.38651	2.06852	5.51593	3.39799	9.6114	7.72763	9.70702	1.77463	2.65581	11.5972	1.24736	7.37791	2.26814	7.43368	0.34694	5.62963	6.06436	0.73312	-0.92456	6.62067	0.16934	10.0071	1.54211	6.49018	5.20504	8.67389	9.08866	1.40459	5.00518	14.2899	8.29674	6.39564	0.90657	0.40542	0.69595	15.3163	5.11167	2.62638	8.66336	0.33844	5.7056	1.42259	8.22542	5.15073	0.36685
20_5002-T91	5.98145	11.0806	8.24297	1.62172	1.7974	2.34132	5.72708	4.18458	10.0571	7.62185	9.86741	2.25166	2.70853	11.7324	1.42972	7.12004	2.3287	7.49863	0.64909	6.1056	6.216	0.26882	-0.0157	5.19093	-0.00915	9.8731	1.16856	6.16314	5.4286	8.35926	9.15352	1.50146	3.28992	13.8698	8.07141	4.97147	0.7751	0.7035	0.61643	15.3562	5.29814	4.25775	8.83943	0.57996	6.05874	0.70566	8.38415	5.3236	0.19104
20_9234-T28	6.68717	12.4624	9.80789	2.41572	1.95135	2.35589	6.08469	3.52933	10.6349	8.69383	10.5658	2.04095	3.64014	11.7781	2.05543	11.5049	2.48742	8.25938	0.73469	7.03145	7.01207	1.19105	0.20381	6.54729	0.45518	11.9809	1.8006	7.6121	6.61739	9.17698	9.68213	2.85672	4.53735	15.3309	8.14838	5.57905	1.10286	0.98087	1.08642	15.8291	5.11743	2.66134	9.60093	1.1394	6.67176	2.14795	8.28957	6.2562	0.52632
20_9234-T42	6.7554	11.9519	9.72783	2.47426	1.77667	2.35302	5.99795	3.57828	10.5613	7.96908	10.3009	2.66177	3.73078	11.7787	1.86798	11.0056	1.92706	8.33366	1.01971	7.32327	6.80741	1.46263	0.11397	5.74542	0.66647	11.9245	1.98536	6.93485	6.14882	8.88508	10.2897	2.87112	3.49143	14.6907	7.90747	4.85685	0.91021	1.78345	1.37074	15.5344	5.05591	2.1327	9.71692	1.09782	6.3904	1.92511	8.45221	6.3782	0.55902
20_9234-T56	6.66491	12.0609	9.30841	2.38593	1.7414	2.40423	6.09376	3.1444	10.4998	7.48928	10.4437	1.84375	4.67614	11.7242	1.63094	10.7057	2.60678	8.26125	0.97452	6.2738	7.33886	1.57673	0.1045	6.29711	0.73638	11.9456	2.19638	7.98394	6.31397	9.25416	9.41188	2.58771	4.53029	15.3597	7.86472	6.18442	1.19887	1.22354	1.24506	15.594	4.82583	2.10987	9.23771	1.00781	6.61044	1.98839	8.48164	6.00084	0.44692
20_9234-T91	6.32489	12.1208	9.15297	1.65077	1.64595	1.98574	6.20272	3.24884	10.5403	7.983	10.3363	1.48451	4.12799	11.5847	1.88156	9.2439	1.88292	8.24434	0.72935	6.33178	6.6034	0.88761	-0.44636	5.48501	0.42051	11.6135	1.14202	7.48335	6.47867	9.13249	8.93925	2.86055	3.93013	14.8716	7.7492	4.78904	1.12092	0.69479	0.7398	15.5394	5.05573	2.53921	9.59161	0.8312	6.39178	1.13179	8.45936	6.07294	0.25853
20_8586-T14	5.88881	10.2324	10.5453	3.48938	0.85296	2.06768	5.5359	3.01358	9.91662	7.38722	9.81127	3.10618	1.51109	11.6574	0.86883	8.94168	0.67837	7.12903	0.68586	8.10503	5.8832	0.75008	-0.28155	6.83865	0.0649	9.93874	1.62205	6.75459	5.28062	8.85507	7.30623	2.07236	3.58132	14.2892	7.16945	5.30702	0.69444	0.32054	0.44105	14.3919	4.798	4.45966	10.2151	0.57014	6.0367	1.30621	7.48372	5.53437	0.26265
20_8586-T28	6.29267	10.2321	10.5233	3.5166	1.58933	2.70423	5.99061	3.39324	10.0104	7.28583	9.97916	1.91094	3.04163	11.8012	1.42509	8.32667	1.45501	7.48503	0.3873	7.20951	6.41733	0.88219	-0.31577	5.83644	-0.0256	9.86429	0.84889	6.61384	5.73478	8.71435	7.88632	2.32233	3.58422	15.1	7.95853	5.14029	1.22746	0.61761	0.54116	15.1937	4.96773	3.75435	9.60638	0.92962	6.33857	1.67596	7.52557	5.77555	0.30588
20_8586-T56	6.10279	10.749	10.5319	3.26672	1.75365	2.48352	6.17835	2.71895	10.2465	7.14917	10.2189	3.27285	3.10024	11.8907	1.67227	8.21615	2.906	7.38074	0.65581	6.57511	6.74155	0.90195	-0.34981	7.73311	0.75975	10.0929	1.39151	7.01606	5.8907	9.26657	7.9037	2.30678	4.82274	14.9777	8.09473	6.58816	1.64866	0.67804	0.68079	14.8295	4.79106	4.58179	9.95775	0.78966	6.43504	4.17462	7.80928	5.6064	0.24518
20_8122-T14	6.4889	10.6157	8.8705	2.65631	1.02957	1.64094	5.8501	3.70278	9.92143	8.07364	9.66097	1.99075	2.95653	11.5889	0.68734	7.3972	1.90168	7.08264	0.36066	6.16348	5.77637	0.89486	-0.03215	6.73911	0.1981	9.776	1.64875	6.81358	5.63048	9.21335	7.93351	2.54221	4.17179	14.7045	7.55207	5.61448	1.08844	0.66932	0.68123	15.2607	4.76804	3.88323	8.84434	0.60204	6.10555	1.10868	7.68539	5.48232	0.28433
20_8122-T42	6.81762	10.9158	9.55388	2.25906	1.55081	2.35697	6.40638	4.03778	10.0734	8.00144	10.0201	1.79598	3.67517	11.8449	0.93851	8.86204	1.82542	7.8847	0.61689	6.1427	6.30718	0.96205	-0.44501	5.33309	0.06233	10.136	0.66189	6.71412	6.05794	9.1934	8.89639	3.14787	3.12459	15.1995	8.27611	5.34735	0.96544	1.00148	0.72886	15.5512	5.28382	4.13244	9.10414	0.80564	6.22786	2.33513	8.15804	5.99064	0.41572
20_8122-T56	6.17911	10.9347	9.42537	1.85589	1.30511	2.06658	6.30242	3.4085	10.152	7.70803	9.93647	2.16965	5.1649	12.0225	1.44438	7.57278	2.05891	7.49512	0.91203	5.7937	6.45071	0.9033	-0.71278	6.14477	0.28595	9.68055	1.03041	7.18377	6.09112	9.42649	8.25538	2.89343	3.82968	15.2674	8.47374	5.72563	1.04207	0.72656	0.71465	15.3887	5.134	3.32015	9.01625	0.75558	6.24188	1.67584	7.69132	5.59847	0.40105
20_8122-T91	6.15621	10.7783	8.88965	1.42877	1.54108	2.06245	6.12186	3.33079	9.77599	7.56182	9.77158	1.18229	2.85808	11.8884	1.13607	7.10133	1.50356	7.4625	1.50284	5.37516	6.19975	0.85003	-0.04244	5.3209	-0.11042	9.44942	1.49395	6.92723	5.84765	9.17181	7.93506	2.45732	3.05885	14.8921	8.12342	5.18984	0.66187	0.48996	0.4519	15.3945	4.95798	2.61811	8.65479	0.32521	6.0805	1.37813	7.60734	5.40481	0.27946
20_8167-T14	6.29352	11.3239	9.24984	3.50373	1.58266	1.75242	5.83676	3.20791	9.37097	7.79515	9.57337	3.15915	3.11675	11.738	1.13052	8.08305	2.68474	7.20862	1.05518	6.29863	6.27397	1.03912	-0.0771	7.3836	0.09873	10.7512	1.30976	6.3984	5.8648	9.55972	9.31009	2.48149	4.8111	14.8277	8.1458	5.67094	1.39421	0.88553	0.51256	15.4212	4.7116	3.27244	10.2702	0.70493	6.21976	1.62951	8.75861	5.72259	0.40359
20_8167-T28	6.87136	11.4167	9.32999	2.3604	1.68846	2.18649	5.91828	3.52041	9.432	7.7794	9.63816	1.3122	3.63405	11.6566	1.46603	8.28989	1.84877	7.42589	1.28719	6.47876	6.74877	0.86215	-0.69698	6.82676	0.24238	10.6261	1.22128	6.28507	6.03666	9.30886	9.27708	2.39787	4.53526	14.9603	8.69748	5.69548	1.67181	1.00312	0.72301	15.5455	4.89568	2.34591	9.81015	0.75506	6.24258	1.91918	8.50968	5.57583	0.42175
20_8167-T42	6.99822	11.0322	9.39517	2.50423	2.08434	2.34887	5.92981	3.60808	9.5963	6.96408	10.0417	2.88696	4.75426	12.0109	1.27386	9.06456	1.33395	8.06475	1.21716	6.21444	6.74436	0.82481	-0.40297	5.77828	-0.07436	10.5177	1.32077	5.76009	5.45118	9.32601	9.52853	2.4547	3.30566	14.0001	8.49687	4.90456	0.98766	0.80119	0.66104	15.3194	4.80299	1.86155	10.7172	0.57834	5.88185	1.67424	8.82617	5.92561	0.34554
20_8167-T56	6.59649	11.5455	9.25534	2.0228	1.64887	2.55644	6.18631	3.14951	9.44513	8.13743	9.91997	1.71396	4.92308	11.774	1.75149	8.55694	2.82716	7.4266	1.38975	5.5047	6.98378	0.95665	-0.22836	6.60438	0.00277	10.7569	1.41277	6.25234	5.69578	9.3499	8.98225	2.40083	4.27211	15.0191	8.81546	5.9884	1.92379	0.95724	0.63912	15.4504	5.14853	2.39979	10.201	0.83115	6.11499	1.98976	8.42738	5.65107	0.3341
20_8167-T91	6.40407	11.4814	8.85882	2.0658	1.93061	2.0328	5.97969	3.72592	9.22433	7.96789	9.73736	1.77466	3.48921	11.5479	1.33107	7.84678	1.9372	7.50945	1.06711	6.98659	6.83782	0.92964	0.17644	5.65995	-0.01618	10.2838	1.7886	5.79824	6.11104	9.07802	8.79818	2.28878	3.57424	13.9069	8.55942	4.61642	3.70425	0.98639	0.6809	15.4838	5.20927	1.89695	9.9295	0.84924	6.30181	2.13275	8.25971	5.53793	0.36414
20_7252-T35	6.21259	10.4637	9.40641	2.65125	1.14256	1.99994	6.00448	3.51078	9.67722	7.80865	9.71125	2.58409	1.92607	11.9571	1.33869	9.21202	2.46657	8.20391	1.14361	6.1574	6.46818	1.29193	0.23375	5.65598	0.63865	10.1902	2.34888	5.56814	6.0004	8.80253	9.34943	2.1954	3.39717	13.6703	7.60549	6.45277	2.5907	1.00235	0.71771	15.219	5.01247	3.7948	9.34901	1.11658	5.51339	2.45063	7.95302	5.70725	0.5108
20_7252-T49	6.0005	10.5863	9.05772	2.15975	1.78038	2.02227	5.93739	3.75821	9.74174	8.19002	9.80599	2.34992	3.13591	11.6172	1.18294	8.14297	2.39326	7.39723	0.75994	5.34011	6.32933	1.08776	-0.22627	7.32672	0.1296	10.3523	2.56582	5.6137	5.96102	9.24823	8.57843	1.86609	4.89296	14.0438	7.32286	6.50451	2.79929	0.76745	0.64858	15.2843	4.65186	4.45597	8.48903	0.60993	5.80252	1.54629	7.76744	5.07706	0.36438
20_7252-T56	5.95076	10.7743	9.30352	2.30343	1.51465	2.22191	5.99666	3.72927	10.0709	7.88799	9.84326	2.21697	3.80138	11.4613	1.19302	8.26461	2.41305	7.60223	0.88141	5.52394	6.53323	1.43637	-0.19818	6.95026	0.23412	10.3098	2.78724	5.49138	5.91892	9.06537	8.67156	1.81718	4.77323	14.2353	7.46077	6.52246	3.00583	0.79287	0.70967	15.4353	4.94035	4.02636	8.12548	0.83226	6.02364	1.49442	7.75584	5.2448	0.39379
20_7252-T63	5.65983	10.441	9.674	2.02986	1.33763	2.06932	6.1623	3.52046	9.80876	7.82746	9.91937	1.84287	3.5875	11.5197	1.49051	8.38379	2.74847	7.65597	0.78387	5.81888	6.50671	1.38836	0.17452	5.72547	0.01526	10.1244	2.3803	5.7425	6.12952	9.37	8.87279	1.99339	3.66117	14.3206	8.01989	6.61223	3.50982	0.91381	0.73271	15.6904	5.03487	3.46335	8.75362	0.67197	6.15014	1.97314	7.66274	5.17133	0.49919
20_9469-T00	5.12834	11.3831	9.2716	1.45196	1.13119	2.10269	6.53192	3.696	9.529	7.1649	9.46651	1.21468	2.3795	11.7927	0.99139	7.57803	1.99902	7.78744	0.60935	5.85413	6.4877	0.84294	0.19894	6.6496	0.20076	10.3222	1.34408	6.64099	5.9387	9.05018	8.34618	1.76616	4.19975	14.576	7.34579	6.09008	0.77139	0.2651	0.28434	15.0165	4.35348	2.83463	8.82323	0.40469	6.03381	0.27586	7.87271	5.41345	0.38457
20_9469-T14	6.14703	11.567	9.50797	2.28903	1.33548	2.30321	6.8761	4.59925	9.86662	7.46823	9.75965	1.09361	2.41748	11.9128	2.05491	8.18497	1.40209	8.01839	0.72162	7.038	7.03046	1.17973	-0.17992	6.83873	0.41263	10.6196	1.62472	6.99696	6.31472	9.20063	8.88844	2.00204	4.60606	14.7252	7.82596	5.65077	0.60043	0.5687	0.54566	15.2901	4.78427	3.36591	9.32005	0.74086	6.42993	1.42494	7.89726	5.75817	0.44886
20_9469-T56	5.93045	11.3827	9.34749	3.31174	1.48818	3.06196	6.64713	3.54111	9.73707	7.57163	9.89878	1.75531	4.22646	12.4184	1.13241	8.54482	2.50372	7.61515	0.43113	6.50774	7.08032	0.92803	-0.63012	6.81198	-0.08118	10.8838	1.55773	6.84633	6.15693	9.06691	8.83247	1.93814	4.88134	15.3893	8.10034	6.80777	1.05005	1.26162	0.48759	15.3801	4.733	2.48968	8.73491	0.50415	5.9839	1.60156	7.47878	5.39273	0.41689
20_8299-T00	6.90589	12.0437	9.32173	1.3966	2.31928	1.80815	6.0753	3.40073	9.89368	6.83818	10.017	5.47363	3.07652	11.9828	5.51759	7.63858	2.11853	7.79677	0.73819	5.00956	5.97584	0.95102	-0.38101	7.07863	0.03207	10.2378	1.26161	6.39409	5.6614	9.2732	8.16134	2.12794	5.10262	14.5913	8.39632	6.56964	1.26178	0.67602	0.66488	15.2893	4.59735	4.43904	8.99088	0.79367	6.0183	1.61333	7.68009	5.56125	0.40991
20_8299-T14	7.294	12.5069	9.34928	2.2734	2.15233	2.32931	6.47115	4.27943	10.2029	7.41678	10.3678	5.81308	3.18111	12.5933	5.70159	8.2353	2.97591	8.32827	1.14068	6.44743	6.65185	0.99745	-0.19047	8.08785	0.47305	10.5745	1.62082	6.85175	6.02082	9.32788	8.66102	2.54725	5.99269	15.1284	8.56313	6.80592	1.22231	0.77965	0.71332	15.4823	5.01799	1.96409	9.88309	1.12283	6.42104	1.45421	8.03512	6.04774	0.40654
20_8299-T56	7.15793	12.154	9.4423	2.3402	2.02866	2.44856	6.25569	3.49912	9.9266	7.81182	10.2825	5.99151	3.20583	12.4396	5.686	8.13289	2.47986	7.78497	0.68172	5.72412	6.25503	1.05491	0.28312	7.17334	0.20266	10.334	1.69127	6.38537	6.06546	9.16798	8.52422	2.53297	5.33053	14.9436	8.57591	6.75364	1.08402	0.69403	0.79035	15.2988	5.01573	2.71993	9.27708	1.0609	6.29112	1.89241	7.69875	5.91225	0.46655
20_5997-T00	6.29334	10.8888	9.53244	1.88161	1.61953	1.9162	6.30692	4.17384	9.6684	7.88356	9.87241	2.15075	2.53953	11.2613	1.23529	7.88146	2.61235	8.26918	0.8657	7.70996	6.46159	0.77402	-0.59877	7.26239	0.51648	10.3901	1.34665	7.16357	5.61108	9.36608	9.19331	1.82732	5.07922	15.2607	8.07552	6.47596	1.59652	0.75791	0.8999	15.2175	4.47102	7.82498	9.28584	1.00541	6.16639	1.47852	8.55928	5.72183	0.49484
20_5997-T14	6.58927	11.0957	9.11327	2.009	1.42593	1.73635	6.14347	3.98295	9.46896	7.75731	9.60157	1.4895	2.0675	11.2082	0.90983	7.66929	2.27355	7.96936	0.79642	5.41699	6.05031	0.58847	-0.70404	8.02633	0.28238	10.6611	1.14895	6.95436	5.76414	9.00868	9.02244	1.67754	5.76113	15.3495	7.89093	7.3677	0.84548	0.43786	0.73903	15.1742	4.32173	5.98148	8.64553	0.35044	5.82632	1.56062	8.35899	5.55731	0.32114
20_5997-T56	5.9774	11.0392	9.75595	2.83316	1.73366	2.59148	6.31056	3.40912	9.71563	7.32083	10.0441	2.6581	4.28271	11.7665	1.4174	7.52981	3.02526	7.79597	0.94348	5.62548	6.21243	0.87216	0.1995	7.1993	0.42046	10.2761	1.36738	6.99004	5.74085	9.25142	9.2365	1.97912	4.67665	15.0996	8.29812	6.90483	1.30619	1.14972	0.78209	15.2744	4.6752	6.18968	8.57971	0.86529	6.11055	1.9994	8.38834	5.61413	0.41913
20_9751-T00	5.87876	10.8469	9.6875	1.59468	2.243	1.51743	6.30026	4.37709	9.77472	8.23317	9.78917	1.17227	2.05978	10.8255	1.0707	7.77356	1.04061	7.51029	0.73952	5.68581	6.24414	0.86412	-0.53989	7.20474	0.16173	9.99101	1.13699	6.7629	6.14854	9.49882	8.83378	1.99125	4.90103	14.8421	7.52258	5.65558	2.18672	1.15401	1.26753	15.2219	4.79964	4.58286	8.63343	0.72253	6.22288	2.02988	8.39598	5.37499	0.56828
20_9751-T14	6.06437	10.9212	9.89266	2.41445	1.91543	1.83311	6.60433	4.19681	9.90937	7.70104	9.86471	0.95925	2.24125	11.608	1.34175	8.43472	1.1449	8.04252	1.06568	6.2321	6.50933	1.03165	-0.61521	6.54917	0.20936	10.0897	1.57478	7.00898	6.35116	9.50281	9.01871	2.43901	4.56982	15.3801	8.26125	5.53243	1.66389	0.96094	1.14597	15.4126	4.93094	4.17429	9.30239	1.12739	6.46501	2.62876	8.1424	5.58495	0.4355
20_9751-T56	6.32697	11.2122	10.1142	2.77511	2.15867	2.40284	6.75971	3.56576	10.0417	8.00405	10.1184	2.09781	3.51816	11.6668	1.46926	8.73429	1.99366	7.73066	1.01966	6.82134	6.8915	0.57474	-0.66888	7.16433	0.19641	9.83004	0.68981	6.99475	6.4026	9.39722	9.23536	2.31073	4.88577	15.1208	8.31684	6.3592	1.22163	0.76926	1.3155	15.1828	5.04085	3.7207	9.28376	1.09139	6.33099	2.8478	8.25734	5.61552	0.3794
20_6542-T00	6.07239	11.304	8.64779	1.56339	1.61216	1.81984	5.76924	3.15175	9.10251	7.32852	9.51643	1.38484	2.14587	11.7104	0.77412	6.76598	1.9587	7.79796	2.20364	5.30912	6.24839	0.54614	-0.6199	7.17105	-0.03198	10.455	1.03304	6.32223	5.60207	9.42498	7.72027	1.6982	5.03012	15.3735	7.85562	6.17273	0.61827	0.43883	0.4777	13.4425	4.74606	4.25975	8.59357	0.45972	5.6356	1.76187	7.92697	5.59288	0.4136
20_6542-T14	6.63651	11.4943	8.5596	1.94862	1.12673	1.71424	6.06823	3.26721	9.61754	7.17129	9.70645	1.47546	2.47782	11.8963	2.174	7.62228	2.7203	8.13294	2.25377	7.2227	6.23269	0.66622	-0.01728	7.41628	0.05519	10.7809	1.16798	6.82559	5.89768	9.51088	8.1012	1.96757	4.92288	15.7831	8.15062	6.80504	1.04208	0.64539	0.37555	13.8499	4.93844	3.17613	9.25843	0.78281	5.81646	1.16546	8.05402	5.83459	0.48929
20_6542-T56	6.33026	11.7735	9.17643	2.25782	1.39845	2.46769	6.28121	3.39583	9.77464	7.60289	10.0306	2.22422	4.08659	12.3505	1.51721	7.95803	2.63528	8.07283	2.23063	6.2206	6.59231	0.85471	-0.6191	7.60012	0.08598	10.8415	1.0341	6.68323	6.08173	9.57236	8.52858	2.27067	5.34202	16.1644	8.48435	6.95802	1.00841	0.54177	0.47887	13.748	5.19215	4.02122	9.15983	0.79473	6.04824	1.69312	8.44605	6.00523	0.52041
20_9723-T00	6.37068	10.8558	8.95764	1.70288	2.16569	1.90738	5.97842	3.40308	10.0293	7.38517	9.85827	1.23315	3.3388	12.1737	1.29064	6.91863	2.95807	7.59173	0.72102	4.95096	5.90441	1.4791	0.42927	6.91515	0.38953	10.3341	1.52305	7.29025	5.91617	9.53855	8.64385	2.00768	5.21908	15.818	8.82117	6.46028	0.99832	0.5974	0.94273	14.6693	4.69471	5.0805	9.10662	0.37695	6.33318	1.69381	8.1551	5.18562	0.40608
20_9723-T14	6.60253	10.6362	8.63871	1.53933	1.63598	1.47361	5.89913	3.7633	10.2255	7.97799	9.9822	1.37646	2.46264	12.2224	1.26865	7.19624	2.46402	7.74867	0.52233	5.38755	6.21717	1.78293	-0.50806	6.57789	0.41775	10.4681	1.44799	7.59088	5.84971	9.50329	8.87611	2.25565	4.9522	15.7767	8.82188	6.12685	1.24918	0.35552	1.1119	14.7994	4.61098	3.18997	9.21864	0.78114	6.26799	1.82757	7.95847	5.23416	0.30155
20_9723-T56	5.69374	10.799	8.92025	1.68329	1.65992	1.96783	5.76677	2.98781	9.87482	7.37388	9.88687	1.70171	2.91621	12.1295	1.43979	7.30868	2.57752	7.22571	0.80664	5.23042	6.25365	1.26435	-0.25388	6.61363	0.36808	9.96682	1.45366	6.98217	6.01145	9.35239	8.47318	2.20171	5.24308	15.3389	8.46678	6.43964	1.03231	0.41983	0.85627	14.5067	4.57334	2.85502	9.05173	0.65366	6.37531	0.77076	7.85472	5.05925	0.47449
20_5737-T00	5.9477	10.6137	9.58273	1.84732	1.08464	1.42782	5.84142	2.69745	9.85437	7.26023	9.70224	1.23155	2.18667	11.9156	1.011	7.29222	1.99288	7.96151	0.51113	5.52449	6.23097	0.97907	-0.2113	6.45277	0.14248	9.83816	1.21834	6.84899	6.38334	9.32087	8.03668	1.88497	4.1025	14.3587	8.05645	5.83887	0.8748	1.1194	0.33065	14.7455	4.3593	4.46339	9.04886	0.5332	6.31021	0.87285	8.10662	5.36805	0.46005
20_5737-T14	6.5402	10.7614	9.10824	2.11715	1.29404	1.69348	6.02161	3.25063	10.1576	7.39564	9.94098	0.94489	1.67671	11.8556	1.43579	7.40313	1.69672	7.85569	0.69444	5.90719	6.19723	0.91698	0.71317	6.44674	0.33602	10.1569	0.88187	6.85748	6.48628	9.31632	8.23812	1.83836	4.08418	14.4636	8.00665	5.71975	0.73362	1.01014	0.33054	14.7962	4.20051	3.00817	9.01899	0.38882	6.36624	1.83617	7.98619	5.44176	0.42206
20_5737-T56	5.89009	10.5398	9.44166	2.5179	1.43009	1.95762	5.84669	2.92636	9.69592	7.6364	9.9203	1.93881	2.21652	11.7367	1.63631	7.32822	1.4412	7.64833	0.60565	5.48527	6.15771	0.91625	-0.65447	6.02351	-0.18622	9.58084	0.91983	6.47941	6.22795	9.32294	8.03104	2.04047	3.70526	14.1544	7.74714	5.10914	0.96154	0.98617	0.40428	14.562	4.34942	3.12381	8.87668	0.37745	6.37977	1.93061	7.8327	5.1686	0.31743
20_6303-T00	6.00284	10.4508	8.73117	2.26833	1.51329	2.08903	5.86331	2.84728	9.91271	7.53449	9.84013	1.7891	2.39934	10.7946	1.73058	7.97704	1.58997	7.5345	0.39545	5.46427	6.56265	0.98273	-0.0846	6.01219	0.06885	11.8394	1.09452	7.43525	5.92757	9.63313	5.9818	1.85963	4.94627	15.7497	7.55572	5.75995	1.10674	0.4981	0.87666	15.6704	4.51329	3.03195	9.81165	0.95285	5.71486	2.0108	8.34102	5.41743	0.48312
20_6303-T14	5.68761	10.3762	7.70455	2.54543	1.14353	1.88391	5.71064	2.8295	9.69902	7.65381	9.70865	1.75883	1.64805	10.6191	1.59579	8.0387	0.60371	7.43247	0.69771	5.68068	6.58969	0.70716	-0.42769	6.01221	0.58573	11.801	0.62407	7.34735	5.53263	9.5024	5.99063	1.71029	4.66928	15.7343	6.90232	5.35171	0.84945	0.34579	0.67299	15.6315	4.12331	1.72826	9.40386	0.54453	5.55392	1.29417	8.06639	5.40015	0.42522
20_6303-T56	6.13371	10.4514	8.64412	3.1306	1.43432	3.31472	5.7422	2.79645	9.80222	7.36532	9.91989	2.47906	3.6706	10.8806	1.53597	8.23733	1.3239	7.31509	0.55099	5.7326	6.20445	0.9204	-0.37851	6.36454	0.30225	11.7453	2.01342	7.16628	5.44132	9.67839	5.97711	1.7342	5.00336	15.7418	7.18354	5.73338	1.22719	0.38055	0.54738	15.6792	4.67208	3.35921	9.56669	0.83623	5.69523	1.6384	7.95957	5.33145	0.36937
20_6009-T00	6.31269	11.5979	10.1207	1.99275	1.55902	1.86515	6.7043	3.82959	9.56043	7.30085	9.54746	1.55307	3.66451	11.0245	1.62801	8.17729	1.6252	7.64242	0.85414	7.16509	6.14963	1.52111	-0.0644	6.91627	0.4485	9.93369	1.82545	7.84677	8.06277	8.83353	9.52199	2.39099	4.88203	13.6134	8.26807	5.81417	0.99707	2.41743	0.89581	15.4253	4.50936	4.34104	9.39401	0.90257	6.06909	2.13784	8.04882	5.46407	0.49947
20_6009-T14	6.51491	11.6506	9.81804	1.6411	1.28695	1.79665	6.72888	3.87114	10.1282	7.93888	9.73944	1.24939	3.41881	10.9832	1.40113	8.0471	1.66305	7.84327	0.8853	6.54349	6.55198	0.72395	-0.21653	6.91063	0.6254	9.92562	1.00559	7.69974	7.29626	9.33265	9.10585	2.58932	4.77909	13.9312	8.05005	6.35696	1.05304	2.2311	0.81502	15.6268	4.58543	4.35635	9.40429	0.87027	6.21267	1.76052	7.95804	5.45398	0.38531
20_6009-T56	5.95044	11.6772	9.93662	2.46782	1.07097	2.20849	6.49007	3.49788	9.75187	7.72014	9.77853	1.17867	4.38077	10.9246	1.32188	7.76919	2.32628	7.35651	0.84631	6.02224	6.28473	0.74802	-0.25273	6.14057	0.29743	9.4735	1.14901	7.48156	6.55193	9.17279	8.80401	2.34613	3.97695	13.7829	7.80675	5.96871	1.26059	1.66008	0.81376	15.6449	4.5679	3.42675	9.02303	0.67393	5.99147	1.66236	7.51152	5.21728	0.28667
20_8935-T00	7.61705	12.0537	10.1378	2.11231	2.51073	1.83769	6.41093	3.48045	9.69022	8.08275	9.72631	1.53013	3.87391	12.321	1.58625	8.28058	2.28048	8.1166	0.65878	6.14646	6.82326	1.03137	-1.20579	7.48596	0.24741	10.4441	1.20612	7.13456	6.33366	9.84324	8.55782	2.33941	5.50264	15.7509	8.52464	6.3517	1.31318	0.57161	0.98374	15.8963	4.93684	5.71292	9.62947	0.69675	6.57879	1.51241	7.79579	5.44884	0.53248
20_8935-T14	7.25359	11.6733	9.64384	2.50973	2.0186	1.57855	6.04523	3.55802	9.49021	8.00763	9.48786	1.01548	3.33587	11.8073	1.71523	8.07656	2.2203	8.05368	0.68313	6.17087	6.81914	1.65881	-0.88237	6.88869	0.79628	10.2774	1.61469	6.34718	6.15084	9.64352	8.26043	2.36293	4.98175	15.3152	8.15171	5.81411	1.28391	0.55428	0.93728	15.9204	4.62888	4.99591	9.40765	0.86615	6.4171	1.51262	7.5908	5.06783	0.51896
20_8935-T56	7.49448	12.0811	10.1669	2.76585	2.38113	2.44617	6.40769	3.40783	9.98974	8.02235	10.0341	2.83358	5.21777	12.1818	2.10636	8.59489	2.34369	8.09351	0.80733	6.77359	7.06468	1.03368	-0.77404	8.29429	0.47995	10.219	1.8749	6.79019	6.22268	9.79782	8.82486	2.67944	6.45049	15.6272	8.59061	6.60318	1.21315	0.75106	0.74941	15.8681	4.89544	5.63428	10.319	0.87759	6.80313	1.86038	7.94178	5.57079	0.57159
20_9305-T00	6.73748	11.4209	9.93665	1.67096	1.67096	2.06121	6.66343	4.1705	10.1597	7.88703	10.1585	1.60503	2.60326	11.8583	1.25501	9.0792	1.82851	8.14566	1.17789	6.45739	6.94916	0.79845	-0.37209	6.33168	0.22838	10.3299	1.19458	7.54144	6.50925	9.5142	7.89995	2.39491	4.98995	14.8211	8.67588	5.58125	1.05696	0.71431	0.46202	14.9378	4.64808	3.06166	9.57819	1.10376	6.4821	2.10205	8.2686	6.00312	0.37678
20_9305-T14	7.43898	11.327	9.32767	1.66678	1.39466	1.63153	6.60091	4.07383	10.0639	7.9332	10.1161	1.30181	2.41605	11.6882	1.21183	9.14387	2.38167	7.99041	0.73283	6.64728	6.87491	1.02905	-0.54641	6.97751	0.31401	10.4775	1.31754	7.71154	6.21477	9.55826	7.90014	2.42884	5.20075	14.889	8.47348	6.56568	1.06551	0.66829	0.3217	15.2645	4.64153	1.96079	9.27891	1.04917	6.31814	2.09822	7.94166	6.02013	0.46064
20_9305-T56	6.08846	11.4726	9.94012	2.09817	1.63031	2.20478	6.68547	3.85732	10.1701	7.88671	10.2273	1.96218	3.75767	11.8398	1.88678	8.90524	3.82089	7.80775	0.91393	6.49267	6.94541	0.85703	-0.03623	6.1164	0.35497	9.90046	1.2562	7.31164	6.50822	9.66689	7.90665	2.57546	4.30288	14.8092	8.28391	5.52908	1.37113	0.76836	0.73793	14.9652	4.95609	2.46481	9.2906	1.45147	6.71984	2.08031	8.05658	6.26467	0.47361
20_8564-T00	7.65478	12.318	9.74715	2.75208	2.39811	2.39454	6.75554	3.82773	10.5579	8.95367	10.4486	2.67631	3.98556	13.3387	2.07207	8.85682	2.47962	8.4284	1.24222	7.84027	6.56341	1.33792	-0.20104	8.61301	0.22207	11.0943	1.92145	7.69262	7.30721	9.63578	9.53608	2.83913	7.20397	15.8284	9.13047	6.5283	1.47236	2.54842	1.57773	15.2094	5.23853	5.09681	10.5028	1.11484	7.03535	2.16417	9.35736	6.31724	0.46545
20_8564-T14	7.60818	12.1373	9.63633	2.46881	1.79876	1.95919	6.37186	3.88108	10.4368	8.10489	10.0646	1.41979	3.71743	12.3204	1.68749	8.24373	2.13061	8.1903	0.90853	6.7929	6.44714	1.24024	-0.23675	7.88866	0.0856	10.8919	1.54106	6.93565	6.83956	9.65658	9.0652	2.15276	6.4417	15.0898	8.75294	6.34938	1.35059	2.20346	1.09547	15.2608	4.47967	3.98468	9.75738	0.7356	6.61975	1.86121	8.71413	5.68474	0.30091
20_8564-T56	5.66597	11.293	8.8487	2.25235	1.54815	1.59762	5.53335	2.67857	9.34403	7.59331	9.44703	1.96581	3.85909	11.778	2.04134	7.91283	2.34967	7.30587	0.3074	5.83771	5.74069	0.33587	-0.28814	6.926	0.40165	10.1146	1.0291	6.30077	5.79028	9.13544	8.40554	2.09142	4.69362	14.1628	7.98643	6.02651	1.07046	1.76159	0.60263	14.9227	3.91537	2.8873	9.03461	0.41373	5.90048	0.31778	7.99756	4.92586	0.25222
20_9874-T00	6.3238	11.5015	10.4069	2.28743	1.30675	1.77255	6.20193	3.22428	9.74875	7.74316	9.83926	2.43467	3.0529	12.5106	1.05923	7.90251	2.11611	7.90143	0.88649	6.44419	6.12035	0.97622	-0.13793	8.31224	0.40463	10.2061	2.02913	7.34155	6.34671	9.53239	9.1701	1.87135	7.26028	15.1486	8.36615	6.82751	0.96929	0.52317	0.51316	15.7301	4.77498	4.91519	9.58033	0.92455	6.43229	2.46561	8.10942	5.52358	0.52214
20_9874-T14	6.67896	11.4624	10.2673	2.21824	1.6581	1.61308	6.45792	3.13773	10.0875	7.82546	10.1508	1.98883	2.86886	12.0674	1.54576	8.05604	2.32803	8.08148	0.65007	6.34819	6.56265	1.07755	-0.61788	7.7016	0.34802	10.4042	2.1563	7.42062	6.37914	9.72571	9.34423	1.73325	6.73174	15.0765	8.38941	6.64866	1.51559	0.38619	0.43863	15.8826	4.99415	3.45758	9.75764	1.00848	6.46894	1.78241	7.95957	5.50726	0.47244
20_9874-T56	6.55558	11.7264	10.704	3.0804	1.92958	2.26101	6.66327	3.34136	10.3388	7.76134	10.7528	2.84198	4.47379	12.5232	1.38297	8.53786	2.65988	7.9926	1.46261	6.68658	6.75721	1.00846	-0.344	8.01776	0.93246	10.4569	2.14177	7.54041	6.67924	9.63048	9.9169	2.28398	6.99814	15.6056	8.6253	6.93064	1.38721	0.81102	0.8192	15.8727	5.25424	5.08765	9.98786	1.10501	6.74626	1.35376	8.13046	6.01396	0.51751
20_9975-T00	6.99848	12.037	8.79097	2.29065	1.19429	1.7213	6.061	3.26564	9.624	7.67785	9.97345	1.50222	3.09663	12.7418	1.07313	8.06923	2.58328	7.92015	1.08727	6.08469	5.63145	1.3043	-0.15309	7.33602	0.51022	10.4127	1.61111	6.11971	6.42156	9.64397	9.1043	2.41688	5.06667	15.1652	8.30153	6.18249	1.11536	1.34567	1.04293	14.9374	4.75091	2.73156	9.53268	0.88639	6.2112	1.44259	8.21087	5.60915	0.54554
20_9975-T14	7.06923	12.227	8.97418	2.79146	1.75677	1.78284	6.35591	3.56313	10.0309	8.26707	10.0905	1.4818	2.29722	12.2446	1.35394	8.21615	2.82626	8.2181	1.08914	6.35935	6.35652	1.30697	0.52656	6.97176	0.53626	10.4305	1.6379	6.19409	6.69929	9.89273	9.54901	2.23372	4.7265	15.2014	8.28987	6.03366	1.15922	1.49317	1.07873	14.9964	5.04551	2.9177	9.37915	1.14348	6.38126	1.81016	8.21834	5.75114	0.53742
20_9975-T56	6.72552	12.3812	9.27649	2.99887	1.77684	2.20013	6.4199	3.47291	9.72571	7.87556	10.1023	2.29908	3.81365	12.2158	1.4863	8.2281	3.18637	8.05976	0.89271	6.41556	6.55372	1.34202	-0.03656	7.68537	0.33175	10.1346	1.62788	6.10558	6.76108	9.73312	9.50956	2.3214	4.55522	15.1433	8.28496	6.37004	1.18809	1.1383	1.01745	14.9665	4.93547	2.37062	9.44035	1.07876	6.21057	1.5652	8.23339	5.79282	0.50368
20_9034-T00	6.86362	12.4232	10.0089	1.85655	2.01627	2.15727	6.458	4.40085	10.1301	7.79389	10.1698	1.95909	3.39776	11.4155	1.60627	7.94594	1.99394	8.11593	0.75833	6.11884	6.49528	0.91348	-0.11733	7.95431	0.68196	10.2154	1.89629	7.02193	6.53373	9.69851	9.00397	2.45674	6.03534	14.6817	8.06325	6.60678	1.34016	3.06341	1.60345	15.6965	4.82389	1.86384	9.35651	0.79813	6.19238	2.02329	8.22846	5.57498	0.45187
20_9034-T14	6.80077	12.34	9.7055	1.83027	1.38337	1.83161	6.6383	4.43358	10.274	8.26846	9.93062	0.97534	2.25897	11.0555	1.21561	8.72308	2.37495	8.1189	0.86428	8.48183	6.89915	1.19096	0.05514	7.20895	0.25461	10.4012	1.95419	7.31069	6.67477	9.4067	8.34657	2.41808	5.18229	14.4485	8.17786	6.54352	1.35584	2.9899	1.21304	15.9729	4.98531	1.20432	9.27618	0.73586	5.95937	0.81112	7.94367	5.61062	0.44127
20_9034-T56	5.6559	11.3538	8.90627	1.44645	1.74325	1.64871	5.69125	3.20587	9.45652	7.33178	9.26817	1.22025	3.38393	10.3763	0.91495	7.048	1.67037	6.96137	0.65132	5.64616	5.86949	0.96671	-0.17161	7.05424	0.41789	9.38175	1.73457	6.11011	5.47203	8.95342	7.32252	1.78999	5.05387	13.6352	7.42087	5.86252	0.74296	2.034	0.93352	15.6215	4.60422	2.17662	8.07971	0.46503	5.28269	1.10981	7.21258	4.91157	0.37426
20_8505-T00	7.28028	10.9939	9.65692	2.73707	2.02079	2.22644	6.70712	4.58057	10.0102	8.10553	10.199	1.82223	3.40387	12.6917	1.92655	8.19902	1.5266	7.75912	1.27911	5.62792	5.79714	1.4385	-0.01482	6.66196	0.64135	11.3318	1.44715	7.99099	6.2734	9.88316	8.54218	2.44979	4.72006	15.8082	8.56424	5.64711	1.09329	1.00773	0.99728	16.288	4.71956	4.55522	9.01357	0.81946	6.38414	1.35175	8.34447	5.52522	0.67191
20_8505-T14	8.32247	10.8297	9.57325	3.28064	1.40612	2.24265	6.8569	4.19187	10.2833	8.35266	10.0693	1.35018	3.25691	12.4891	1.77427	8.31833	3.69612	7.91414	1.16907	5.78012	5.72611	0.97397	-0.29214	7.35371	0.18758	11.5957	1.80394	8.11216	6.32684	9.86694	8.62468	2.23138	5.07207	16.0364	8.55287	7.21466	0.97977	1.06615	0.81087	16.3928	4.59799	6.24898	9.27891	1.03844	6.24421	1.54823	8.35152	5.66469	0.56612
20_8505-T56	6.82761	11.4537	10.323	3.97045	1.87295	3.75194	7.05842	4.24949	10.4289	8.11661	10.5054	1.96505	5.95116	13.0817	1.73794	9.24708	3.27827	7.91241	1.06108	6.02568	6.09848	0.99056	-0.12628	6.26864	0.11143	11.5962	1.98717	7.92904	6.45743	9.90231	9.54337	2.53858	4.19546	16.3385	8.92103	6.92486	0.95162	1.0724	1.01563	16.5045	5.10665	5.07318	9.59737	1.25694	6.7715	1.94569	8.58616	6.15042	0.70892
20_8119-T00	6.65558	11.149	9.57165	1.91413	1.6007	1.51372	6.54495	3.93892	10.138	7.72601	10.1044	1.31709	2.71085	11.8838	0.94027	7.54953	1.39434	7.78621	0.94301	5.70589	6.45246	1.03737	-0.31013	6.431	0.33765	10.8838	1.49632	7.42179	6.23369	9.66122	8.89233	2.37508	4.5311	15.2713	8.76938	5.70141	0.65591	1.99553	0.9738	15.631	4.91188	3.27259	9.33456	0.62342	6.14733	3.90206	8.42135	5.70798	0.55356
20_8119-T14	6.71951	11.2454	9.35081	2.29039	1.47555	1.66712	6.81727	3.90985	10.297	8.02115	10.0671	1.73428	2.7224	11.8089	1.36835	8.10582	2.98121	8.071	0.91365	6.42252	6.84655	1.19349	-0.05891	6.95999	0.23532	10.8848	1.77283	7.71701	6.48396	9.47387	8.9375	2.54584	5.08327	15.3217	8.90808	7.26278	0.75721	2.11265	1.10878	15.6149	5.05412	1.95916	9.40505	0.89061	6.17827	4.38501	8.40199	6.01334	0.52762
20_8119-T56	5.75208	11.3216	9.78145	2.66614	1.92258	2.02909	6.69215	3.40997	10.2873	7.55705	9.94744	3.60296	5.3851	12.0741	1.24274	8.62411	3.00209	7.9514	1.00845	7.04749	7.06482	0.98738	-0.25769	7.03022	0.37961	10.692	1.43823	7.71277	6.25443	9.5768	8.87933	2.60051	4.2229	15.4217	8.88168	6.53036	1.0907	2.49224	1.02963	15.6044	5.16988	2.59954	9.47353	0.90584	6.18142	4.35463	8.51034	6.07658	0.47285
20_6932-T00	6.37564	11.1413	10.5394	2.26709	2.14476	1.47351	6.71479	3.88794	9.76052	7.6488	9.83293	1.45747	2.91982	11.7844	1.26293	9.55101	1.86367	8.30844	0.75992	5.76973	6.99002	1.06557	-0.64938	6.96129	0.34143	12.8851	1.28535	7.28836	6.36601	9.54243	8.17122	2.32878	4.89619	16.7287	8.33135	6.07201	0.83718	0.55164	0.51836	14.6735	4.55143	4.52851	9.91978	0.75636	6.26212	1.93719	7.84794	5.29146	0.44609
20_6932-T14	6.08364	10.7239	9.67272	2.21481	1.58507	1.61882	6.41643	2.98813	9.63421	7.42039	9.64573	1.5206	2.32709	11.4647	1.58716	9.49406	2.96198	8.22983	0.74701	5.5848	7.06246	0.75036	-0.27393	6.1866	0.53374	12.5561	1.81029	7.04235	5.74718	9.45796	7.96922	1.7716	3.94024	16.1478	7.65179	6.29817	1.3294	0.45108	0.36915	14.5525	4.21039	3.56628	9.40524	0.63402	6.02335	1.03073	7.53816	4.99614	0.45425
20_6932-T56	6.36225	11.5045	10.7959	3.56686	2.04218	3.07502	6.98287	4.1029	10.269	7.80847	10.4217	2.25979	4.58497	12.1167	1.92998	9.97895	2.74946	8.55125	0.80519	6.44982	7.40864	1.02398	0.25269	6.34763	0.45696	12.9751	1.26191	7.43441	6.30701	9.52831	8.83176	2.42459	4.27907	16.7456	8.32524	5.95311	0.92091	1.40364	0.46304	15.0483	4.98332	4.58829	10.083	0.75151	6.55275	2.734	8.00174	5.52848	0.32313
20_7899-T00	6.11303	11.33	9.53757	1.88841	1.94016	1.66541	6.33662	4.46111	10.0932	7.70051	9.91349	1.5367	4.02884	11.9259	1.21451	7.96711	2.31243	7.8296	0.81205	5.86858	6.73782	1.37882	0.25233	7.27816	0.39485	10.255	0.90818	7.17023	6.15429	9.50691	8.22227	2.4717	5.19098	14.6374	7.9625	5.86331	1.08785	0.82683	1.04824	15.5512	4.78892	3.67148	9.30109	0.9765	6.36939	1.83594	8.69111	5.95943	0.54006
20_7899-T14	6.63352	11.2954	9.2937	2.25061	1.82299	1.54126	6.30616	4.06453	10.1253	7.95821	9.81653	1.65478	2.79404	12.1066	1.79306	8.53777	3.34109	8.00701	0.61861	7.01482	6.79229	1.06971	-0.596	7.57135	0.10349	10.3741	1.05169	7.4877	5.9634	9.41378	8.35883	2.19103	5.24927	14.82	8.14734	6.8764	1.3671	0.85122	0.94881	15.6089	4.61259	3.72545	9.64844	1.03605	6.23894	1.68576	8.5219	6.12704	0.5576
20_7899-T56	5.20191	11.222	9.36372	2.34053	1.92073	1.78342	6.13073	3.71093	10.1644	7.52115	9.69807	2.47805	5.42302	11.7832	1.63679	8.48944	3.16534	7.64739	0.64063	6.11793	6.7832	1.06075	-0.68303	6.81585	0.37399	9.93004	1.15942	6.92716	5.78677	9.15682	8.39121	2.50267	4.62716	14.189	7.95339	5.84094	1.10329	0.69226	0.75299	15.5869	4.64243	2.85682	9.11225	0.809	6.06085	1.10704	7.98097	5.79968	0.51112
20_8590-T56	6.51538	10.8971	9.02127	1.30283	1.28972	2.05246	5.68892	3.7926	9.43982	8.60948	9.4396	1.97873	3.53693	10.9317	2.04628	7.76744	2.42523	7.00399	0.90323	6.13022	6.10404	0.84592	-0.3078	6.29278	0.46737	9.52645	1.0574	6.4275	5.56041	8.97735	8.08042	1.8439	4.97314	13.8584	7.56052	5.99028	0.70408	3.79995	0.53263	15.1095	4.49482	2.84024	8.34583	0.35133	5.58329	1.63582	7.35858	5.13278	0.61059
20_8590-T74	7.43878	11.2062	9.64047	1.85926	2.08146	2.58921	6.33533	3.92661	9.9006	8.26818	9.78473	2.44293	2.86299	11.8535	1.75556	9.67509	3.55871	7.95085	1.62311	7.02967	7.4584	1.52889	-0.21418	7.29645	0.25607	9.78438	1.62263	7.00405	6.28235	9.34676	9.43373	2.33259	5.61766	14.4979	7.9384	6.74628	0.82189	4.48823	0.79815	14.831	5.08963	2.73672	9.70435	1.00181	6.15181	2.10739	8.33605	5.99809	0.48042
20_8590-T77	7.07518	11.515	10.1312	1.52632	2.03841	2.54736	6.55923	4.98553	10.1357	8.25298	10.2021	2.32475	2.29548	12.0785	1.73379	9.1867	1.53153	8.33766	1.67448	7.02911	7.03127	1.55222	-0.19865	5.36138	0.15363	9.71552	1.65595	7.41923	6.7238	9.44237	9.43028	2.58516	3.81905	15.0436	8.34261	5.26537	0.92688	4.76537	1.03236	15.4043	5.16236	2.82445	9.9491	1.07974	6.66876	1.86066	8.51848	6.2661	0.94108
20_8590-T84	6.84091	10.9284	8.7459	1.5924	1.34172	2.19398	6.10225	4.34543	9.79724	7.86974	9.87855	1.52197	2.34013	11.6113	1.52457	7.9248	1.04289	7.17535	1.33863	6.12864	6.64488	1.32576	0.1632	5.82917	0.45594	9.46136	1.43823	6.78753	6.26118	9.18107	8.43362	2.20544	4.26733	14.3125	7.62241	5.25694	1.01571	4.14937	0.71696	14.8748	4.59807	2.31816	8.71496	0.71041	6.25268	2.09342	8.06485	5.71023	0.93781
20_6803-T56	4.89698	10.9123	8.47942	1.58228	1.3289	1.8609	5.69158	3.10634	9.80437	7.36916	9.19248	2.07576	4.22387	11.0244	2.39829	7.58517	2.38464	6.57353	0.58551	5.71619	6.02104	0.94985	-0.20494	6.52738	0.50794	9.26112	1.48565	6.24486	5.59822	8.83472	8.34516	1.6612	4.16173	13.9708	7.46047	5.94273	0.86772	0.23218	0.22529	15.9576	4.46158	5.00887	8.37333	0.37997	5.55354	0.92312	6.78801	4.81215	0.31735
20_6803-T70	7.08747	11.5861	9.88085	4.02663	1.6682	2.99888	6.63167	4.0308	10.6595	7.6757	10.1567	3.50322	2.65395	12.49	2.22185	11.2896	2.68666	8.32403	0.87027	7.41781	6.38003	0.82889	-0.29122	7.88506	0.40274	10.6775	1.72446	7.11778	6.11245	9.31744	9.78796	2.35477	4.89255	14.4479	8.36551	6.46612	1.09811	0.84423	0.82205	15.9114	5.41886	6.02496	10.9375	0.67045	6.04854	1.65065	8.08338	6.41402	0.47623
20_6803-T74	7.22676	11.9092	9.64154	3.09757	1.43365	2.95569	6.90447	4.10219	10.4771	8.33443	10.1352	2.51859	3.57373	12.1344	2.1331	9.99204	2.62612	8.00385	1.12312	7.2721	6.70793	1.29452	-0.11823	7.32322	0.24471	10.0622	1.65746	7.06872	6.60077	8.63547	10.0906	2.62868	5.66249	15.1148	8.49645	6.79917	1.12991	1.02104	0.79113	16.2208	5.59863	6.07881	9.67847	1.2109	6.40638	1.80739	7.98667	6.29994	0.48787
20_5483-T56	6.21805	11.6492	9.97418	2.66671	2.14506	2.42681	5.88274	3.89789	10.5021	7.87615	9.93939	3.60703	4.22845	11.9663	2.33187	8.2889	2.90766	7.7137	0.77029	6.27078	7.08742	1.18003	-0.28322	8.11594	0.15485	9.77596	1.37968	6.87119	5.42726	9.09256	9.09223	3.35337	5.03006	14.5186	8.79323	7.0344	1.2757	0.75818	0.78785	15.0675	5.00764	4.90685	9.59664	0.88282	6.26724	1.68457	8.50729	6.08419	0.41457
20_5483-T74	6.4663	11.0751	9.6505	1.68387	1.5558	2.22616	6.02733	3.53406	9.85468	7.81622	9.61219	1.73955	1.81807	11.7294	1.23133	8.59774	2.35892	7.78621	0.7845	6.00743	7.66975	0.73524	-0.32906	6.47617	0.26019	9.5519	1.49146	6.14542	5.27504	8.76797	9.31016	2.35937	4.18915	14.071	8.55938	6.3684	0.76218	0.9425	0.67764	14.179	5.10535	2.68073	9.15827	0.80466	5.61126	2.03435	8.39272	5.72107	0.33032
20_5483-T77	6.34652	11.7401	10.2434	1.85428	2.18108	2.41912	6.43756	4.81004	10.2109	7.97119	10.0433	1.79076	2.41647	12.0606	1.69986	8.57453	2.10168	8.0168	0.82752	6.39735	7.65515	0.79525	-0.15932	5.7879	0.24184	9.62892	0.77814	6.7938	6.01268	9.11439	9.52438	2.60564	3.86866	14.8753	8.92253	5.48694	1.08364	1.04076	0.97905	15.1407	5.30349	2.51155	9.61012	1.12673	6.21763	1.46868	8.53889	5.90527	0.39948
20_5483-T84	5.68688	10.8668	9.56626	1.60431	1.65698	2.10991	5.67218	3.67807	9.79767	7.60003	9.73871	1.8979	2.4445	11.7121	1.40311	7.37449	3.34857	7.12552	0.58083	5.84001	7.32312	1.05162	-0.12658	6.18958	0.11906	9.23915	1.20936	5.93629	5.38739	8.97798	8.51045	2.2293	3.80905	14.068	8.42011	5.47392	0.73871	0.74327	0.67908	14.4854	4.90636	2.48135	9.01442	0.56866	5.85104	1.75121	8.01995	5.2308	0.38902
20_8866-T56	6.48393	12.0626	9.10574	2.45056	2.111	3.03809	7.30766	3.70776	11.0656	9.0284	10.7706	3.58305	5.05859	12.016	1.7965	8.06817	2.94148	8.46507	0.90148	6.3162	7.73705	1.41362	-0.09163	6.18744	0.43579	10.4943	1.75883	6.64165	7.03824	9.84045	9.17179	3.2457	4.24058	15.7044	8.84096	6.44198	1.47959	2.09028	1.37129	16.3891	6.16251	3.21247	9.87034	1.17567	6.93669	1.50283	8.32427	6.53179	0.57338
20_8866-T70	7.72136	11.9635	9.91061	2.66263	2.32048	3.18864	6.97342	3.62778	11.3469	7.42572	10.8569	3.0206	3.31694	12.2581	1.88919	11.8508	2.83658	9.10603	0.94146	6.86225	7.09403	0.67554	-0.28676	7.43069	0.349	11.0666	1.04542	6.9947	6.66537	9.92292	9.37359	3.36806	4.7462	14.9038	8.53078	6.69193	1.4313	1.78084	1.00976	16.2953	5.5768	1.27934	11.0022	1.17689	6.25408	2.09168	9.08487	7.26093	0.45208
20_8866-T74	6.76458	11.663	9.33874	2.43027	1.56024	2.53912	6.32157	3.17064	10.5459	7.35452	10.3699	2.17067	3.41968	11.482	1.08391	10.2035	2.495	8.63205	0.48793	6.67221	6.75861	0.88162	-0.4268	6.20665	-0.00993	10.4681	2.14147	5.76574	5.79728	9.17374	9.03871	2.68344	4.27559	13.9079	7.99371	6.30246	0.91395	1.50171	0.795	16.1165	5.18647	1.84513	9.91304	1.01553	5.69737	1.77008	8.32001	6.35748	0.27296
20_6215-T56	6.6001	11.544	10.8398	2.89259	1.81329	2.50448	6.53718	3.02451	10.3695	7.77143	10.4806	2.32588	3.6413	12.5897	1.41029	8.22046	2.56949	7.48498	0.66569	6.67857	7.79831	0.82588	-0.35898	7.02608	0.22081	10.3911	1.80534	7.40254	6.8909	9.54415	8.95411	2.13165	4.5853	15.118	9.18952	6.22086	1.15799	1.04947	0.5525	14.2198	5.38436	3.04756	9.89958	0.82437	6.73112	1.70119	8.18207	5.83018	0.41385
20_6215-T70	7.67242	11.9289	11.4351	3.67176	1.7434	3.38423	6.81804	3.58463	10.5071	8.02332	10.62	4.26205	2.81045	12.7881	2.17959	10.6221	2.77574	8.47329	1.03815	7.40777	7.65656	1.23926	-0.1526	8.593	0.35631	11.4174	2.2177	7.48362	7.06066	9.44413	9.47907	1.86869	5.40277	15.3054	9.22463	7.16744	1.57955	1.54698	1.04196	13.6609	5.64584	3.58862	11.9637	0.99863	6.89525	1.95539	8.90758	6.59519	0.4592
20_6215-T74	8.19621	12.2644	11.3115	2.77801	2.0072	3.02628	7.05017	3.212	10.4389	7.97527	10.4953	3.05688	3.09507	12.5435	2.23357	9.14312	3.32744	8.01268	0.87302	7.03726	8.30699	0.96996	0.04028	8.59128	0.40795	10.6945	2.25728	7.6577	7.51989	8.7666	9.60824	2.06979	6.38626	15.4706	9.26238	7.9369	1.06635	1.20295	0.75639	13.8063	5.65955	4.83277	10.4724	1.20962	6.84514	1.63577	8.81306	6.29256	0.43012
20_7671-T00	6.20017	12.4528	10.3616	2.28846	1.76433	1.78024	6.17582	4.14695	9.82663	7.49009	9.84651	1.64624	3.76868	12.3908	1.11877	8.28677	1.04414	7.87575	1.25858	5.91613	6.43762	0.66935	-0.43875	6.44871	0.35404	9.53513	1.21199	6.68921	6.10581	9.20981	8.92636	1.84907	4.26897	14.7446	8.00204	5.05815	0.57763	1.27851	0.59242	14.7347	4.5119	5.50034	10.0459	0.9071	6.33524	1.97737	7.83538	5.37966	0.40677
20_7671-T14	6.48025	12.7566	10.3404	2.5874	1.58163	2.15611	6.56881	3.48406	10.0674	7.41475	10.0966	1.68873	3.12838	12.3866	1.46211	8.24217	2.49954	7.97718	1.06052	6.01781	6.20976	0.68246	0.47479	7.59024	0.3522	10.0686	0.66934	6.77408	6.34622	9.4727	9.37022	2.23631	5.23889	15.0412	8.31866	6.89472	0.85398	1.19825	0.56375	14.8251	4.75826	4.80193	9.83093	1.18285	6.46176	1.38222	7.8751	5.71665	0.47157
20_7671-T56	6.01478	12.6183	10.5707	2.75702	1.77296	2.76833	6.58732	2.80918	10.2584	7.34677	10.1875	2.70795	4.18295	12.5789	1.54452	9.03117	3.28694	7.8671	1.22471	6.89849	6.63103	0.93255	-0.2465	6.89605	0.40246	9.77966	1.49489	7.07455	6.25355	9.33877	9.94611	2.13039	4.18233	14.6334	8.28858	6.81213	1.28832	1.46714	0.70512	14.4594	4.79795	5.29559	9.93249	1.36579	6.49387	1.67484	8.19652	5.89826	0.31118
20_6195-T56	6.267	11.5622	9.69832	2.2933	1.62492	2.31929	6.23569	3.96852	9.42301	7.69412	9.96321	2.23552	4.05383	11.4792	1.97219	7.12515	1.30776	7.98862	0.94858	5.89428	7.05253	0.60661	-0.18263	6.77935	0.13762	9.9644	1.68558	6.24699	6.02912	9.44399	8.71711	2.55661	4.37727	14.7006	8.14786	4.97137	1.11275	0.60368	0.74071	15.5812	5.22145	2.42016	8.74304	1.15494	6.38417	1.70806	8.24375	5.85258	0.59295
20_6195-T74	8.05674	11.8589	10.4444	4.09364	1.80589	2.94541	6.87913	3.93641	10.2027	7.85477	10.5127	2.72332	2.93111	12.5069	1.60282	10.4027	3.15253	8.84551	0.91213	7.12482	7.37421	1.35693	-0.26383	6.64252	0.20812	11.4028	1.85184	6.66587	6.45534	9.5358	10.0528	2.80625	4.67456	15.4022	8.68349	6.4658	1.28098	1.25807	2.10399	15.2261	5.67139	2.47009	10.3064	1.55434	6.46425	2.7154	9.06033	6.59782	0.50148
20_6195-T77	7.14128	11.8576	10.2462	2.64439	1.4723	2.31474	6.69436	4.38295	9.54111	7.66619	10.1019	1.6652	3.17818	11.7349	1.11379	8.39285	2.33578	8.27381	0.79308	6.40631	6.86307	1.13948	-0.19092	4.81107	0.1438	10.2237	1.18253	6.25198	6.44894	9.18652	9.48741	2.57886	3.37151	14.9262	8.41105	4.73833	0.79072	1.00668	1.56472	15.4639	5.37581	2.19016	9.27582	1.41899	6.07072	2.04889	8.4821	5.93933	0.28371
20_6195-T84	6.6515	11.5131	10.0357	2.09233	1.58131	2.11382	6.61284	3.97581	9.30367	7.70638	10.1396	1.60379	2.82577	11.7115	1.16853	7.3184	1.60432	7.80893	0.31579	6.00953	7.60354	1.15625	-0.2182	5.68303	0.39688	9.85924	1.5741	6.07886	6.48838	9.3334	8.80909	2.5944	4.20419	14.7283	8.07337	4.90919	0.53917	0.79684	1.464	15.2534	5.27487	1.71253	8.73651	1.30784	6.18585	1.66433	8.29196	5.72735	0.30212
20_6957-T56	5.56699	11.8164	9.5469	3.40287	1.91769	2.90163	6.53212	3.268	10.2797	8.27724	10.1153	2.2079	5.1853	11.6198	1.58785	9.99435	2.4897	7.46955	0.91618	6.19912	7.55747	1.15738	0.08866	6.10481	0.8553	12.5532	1.62303	7.28623	6.63452	9.49712	8.6466	2.17815	4.3175	15.9611	7.77049	6.1785	1.43489	1.30673	0.85257	15.0224	5.61339	2.21802	8.72786	1.32485	6.41241	1.57999	7.57466	5.8816	0.37616
20_6957-T74	6.54203	11.5868	9.95812	3.45031	2.25208	2.84528	6.46261	2.72942	10.1088	7.63138	10.144	3.6405	4.5919	12.0934	1.65516	11.0155	2.59239	8.50789	0.70307	6.82163	7.84319	0.87766	-0.3995	6.51892	0.60046	12.8808	1.80738	6.82291	6.39249	9.51263	9.68994	2.14863	4.42058	15.393	7.52082	6.62954	1.62175	1.3295	0.52573	14.4706	5.65263	1.61523	9.58473	1.28629	6.15848	2.17532	8.35584	6.79062	0.37821
20_6957-T77	6.14342	11.5079	9.10025	2.64252	1.62596	2.23422	6.03776	3.45741	9.93256	7.27156	9.65294	2.56853	3.07389	11.5212	0.95301	10.9148	1.27538	7.76588	0.36761	6.40495	7.0507	0.5005	-0.90833	4.68355	0.28527	12.6602	0.62049	6.24572	5.73028	9.22956	9.44123	1.83706	2.99572	15.0911	7.27149	4.91533	0.55549	0.9337	0.20136	14.6288	5.20463	1.23603	8.63675	0.80769	5.69638	1.70857	7.78977	5.98811	0.2637
20_6957-T84	5.69591	11.2146	9.07027	2.3951	1.58131	2.17485	6.11815	3.12687	9.60815	7.44784	9.59428	1.69108	2.74076	11.4516	1.20031	9.59928	1.59458	7.06405	0.51389	6.20106	7.43123	0.55679	-0.39624	4.84667	0.00971	12.3801	0.81092	6.30801	6.04201	9.15752	8.6854	2.00153	3.04312	15.0303	7.25115	4.38074	0.77213	0.76836	0.19109	14.7006	5.13873	0.92919	8.22176	0.71129	5.70452	1.62571	7.29598	5.50042	0.2503
20_9047-T56	6.1537	12.3851	9.84473	2.12571	1.66849	2.34355	6.32604	4.18267	10.2537	8.00432	10.0986	3.40313	4.72855	11.7277	1.46301	8.25081	1.64328	7.73456	0.68819	5.75158	7.21376	1.28352	0.33022	7.10733	0.24947	9.88669	1.86275	7.33825	6.25755	9.39736	8.39906	2.89139	4.28015	14.6415	8.20905	5.12328	1.0436	2.50513	1.14158	14.5782	5.05293	3.43609	9.31774	0.90706	6.28843	1.42451	8.56588	5.59303	0.42401
20_9047-T74	7.11325	12.6672	9.84885	2.62527	1.93911	2.99221	6.92122	4.08448	10.4185	7.978	10.436	4.05956	3.99387	12.5102	2.17597	10.2768	3.2684	8.38205	1.08726	6.80491	8.09828	1.35661	0.58722	8.83084	0.35877	10.625	1.69342	7.79184	6.61951	9.45449	8.98025	3.28349	6.152	15.196	8.52856	7.06291	1.36448	2.74292	1.30743	14.3297	5.45585	2.67003	10.529	1.20529	6.54368	2.37496	9.25459	6.32678	0.42953
20_9047-T77	6.65654	12.6805	9.60137	2.52822	1.91216	2.39119	6.60414	4.51655	9.81795	7.90297	10.0063	2.87977	3.32559	11.8199	1.74004	8.70639	2.17129	8.29102	0.97286	6.60471	7.47281	1.18661	0.30597	5.6975	0.71016	10.042	1.75431	7.14206	6.47251	8.89483	8.39804	3.08646	3.7456	14.9782	8.43459	5.1653	1.11408	2.57665	1.12658	14.4611	5.29781	2.19408	9.51168	1.25406	6.23065	2.35484	8.65581	5.7107	0.33191
20_9047-T84	6.36012	12.0731	9.49991	2.21101	1.46042	2.18304	6.29833	3.91506	9.61203	7.88535	10.0111	2.18412	3.30696	11.9474	1.95005	7.94408	1.66589	7.56729	0.72326	5.74359	7.66456	1.29641	-0.05663	5.60855	0.39815	9.80739	0.90645	6.86561	6.22915	8.88041	7.79127	2.42302	3.87718	14.366	8.00146	4.78553	0.79544	2.16994	0.77211	14.1476	4.93612	2.63333	8.89945	0.86706	5.83415	1.66278	8.14898	5.16845	0.1479
20_9359-T56	6.32012	12.0949	9.75292	2.43524	2.14095	2.58459	6.97042	4.2838	10.8977	8.27586	10.1481	4.35679	4.54401	11.8942	2.46938	8.07169	2.95068	7.99661	0.93272	6.02208	7.29103	1.41858	-0.28231	7.93415	0.57386	10.3721	2.24709	7.90784	6.09748	9.71279	9.40879	2.98524	4.88946	15.1764	8.37798	6.92863	2.05022	1.69056	1.41495	15.5808	5.44262	2.79707	10.0735	1.40105	6.88019	1.95436	8.76672	6.17621	0.39039
20_9359-T74	6.45955	11.8271	9.68817	2.42938	1.7073	2.85421	6.78419	3.99972	10.5998	7.98477	10.0305	3.8073	3.90122	11.9487	2.13257	10.3458	3.20572	8.62665	1.0038	6.65693	7.86917	0.89575	-0.34276	8.9873	0.46791	10.7221	1.3194	7.42644	5.75485	9.73528	9.92371	2.90584	5.33664	14.4299	8.1874	7.85658	1.44497	1.66109	1.21958	15.3646	5.46099	1.8523	10.5663	1.17859	6.42569	1.6899	8.94605	6.4599	0.40376
20_9359-T77	6.10086	11.5998	9.33874	2.0235	1.65179	2.30181	6.6273	4.48497	10.5075	7.78942	9.95244	2.93615	2.99601	11.4211	1.57736	8.79335	1.59948	8.22383	0.8041	6.40773	7.4864	1.07135	-0.50541	5.50303	0.39413	9.94512	1.70039	6.81598	5.35241	9.46436	9.75705	2.50488	3.05498	14.5108	7.9964	5.1239	1.21422	1.50718	1.03227	15.5602	5.137	3.22752	9.79917	1.09941	6.1398	1.76758	8.63089	6.05301	0.31111
20_9359-T84	6.26624	11.8	9.43227	1.86785	1.66891	2.40435	7.02147	4.37724	10.7525	8.06578	10.2408	2.62535	4.05752	12.3563	1.60279	8.24299	1.81807	7.94459	0.62642	6.44522	8.00641	0.84468	-0.2819	6.31602	0.52467	9.89567	1.61812	7.36237	5.84199	9.60369	9.56157	2.65477	4.06832	14.8242	8.17856	5.5862	1.08443	2.24868	0.87525	15.57	5.19839	2.60316	10.0349	1.30578	6.50028	1.85002	8.72161	5.90212	0.47618
20_7431-T56	5.84314	11.479	9.2657	3.49101	1.16232	3.75057	6.08705	3.29496	9.6902	7.98264	10.0947	2.81376	4.08474	10.9851	0.96424	7.91081	1.7243	7.61137	0.29944	5.92677	6.90469	1.10648	-0.21371	6.86755	0.16912	9.85087	0.9544	6.11998	6.14212	9.3637	9.00541	1.86607	4.99806	14.3179	7.29922	5.85397	0.84555	1.29538	0.71152	14.4838	4.99796	4.31948	8.52695	0.75431	5.92195	2.42214	8.2914	5.09496	0.37993
20_7431-T84	6.48229	11.6122	9.52481	2.91742	1.30409	3.60808	6.33614	3.53297	10.0679	8.4499	10.0747	1.62204	2.1059	11.3597	0.74849	8.55687	1.16398	7.72667	0.93017	6.2897	7.03036	1.36435	0.17879	6.01698	0.20169	9.97459	2.3554	6.24906	6.47292	8.90252	9.3634	2.22668	4.65694	14.2	7.67318	5.4444	1.10204	0.92758	0.89816	14.6269	5.41408	5.8861	9.71185	1.21812	6.05199	2.61355	9.01494	5.76023	0.34137
20_7431-T91	5.15093	11.1103	8.81855	2.21546	1.17204	2.85819	5.82967	2.84111	9.14453	8.10773	9.52617	1.30538	3.77396	10.7209	0.91959	7.4011	2.10137	6.9534	0.50505	5.90355	6.66336	0.94602	-0.16759	5.40288	0.34805	9.55935	1.8781	5.99695	5.95198	9.07318	8.63671	1.66329	3.46588	13.4261	6.85071	5.34758	0.99972	0.6928	0.59119	13.9408	4.91382	2.94743	8.17721	0.82066	5.61848	1.6309	8.09743	4.76668	0.31959
20_7382-T42	6.58075	11.7564	10.2648	2.30223	1.75184	2.45086	6.05106	3.81855	10.3647	8.46335	10.1234	2.02276	2.70284	12.0397	1.37021	8.04261	3.12985	8.12424	0.68104	6.137	6.82066	0.85998	-0.21565	7.84665	0.10341	10.5476	1.33665	7.39652	6.73816	9.41727	8.45869	2.0699	5.95915	15.1693	8.17443	7.09571	1.23934	0.3868	0.92081	14.8854	5.03227	1.59015	9.1871	1.05833	6.37517	2.15739	8.41301	5.50338	0.30944
20_7382-T56	6.82548	11.274	10.1303	2.8238	1.56691	2.75313	5.89753	3.62107	10.4849	7.75868	10.1591	2.52302	4.05312	12.0605	1.93272	9.09469	3.189	8.22518	0.64667	6.19886	6.6879	0.91375	-0.00203	5.58366	-0.14473	10.4648	1.63148	6.78169	6.27366	9.43999	9.29153	2.34731	3.03477	14.1965	8.14947	5.39946	1.63313	0.3651	0.79794	14.7649	5.1526	1.66947	10.0555	1.05404	6.23832	1.73849	8.82013	5.91136	0.3079
20_7382-T63	6.7195	11.8812	10.3782	2.61183	1.83471	2.82326	6.33053	4.11428	10.7355	8.15649	10.4772	2.60309	4.00782	12.3542	1.3216	8.83248	2.49403	8.26727	0.59273	6.16523	7.19737	0.74711	-0.49279	6.54957	0.0988	10.7587	1.33242	7.05041	6.63304	9.56509	9.49973	2.22986	4.62441	15.416	8.48936	6.59687	1.57391	0.61362	1.14572	15.4225	5.39032	1.70678	10.151	1.4307	6.5698	1.97491	9.00908	6.17361	0.4542
20_7382-T74	7.16163	11.6103	10.1015	2.63617	1.84127	2.59109	6.15946	3.67205	10.362	7.84725	10.3131	3.22585	6.19732	12.1215	1.48691	8.03302	3.01095	7.6378	0.39403	5.9119	7.55981	0.87405	0.39382	7.64013	-0.1367	10.9689	1.5653	7.30171	6.39626	9.48954	8.62002	1.96728	5.52953	15.0896	7.83154	7.286	1.32586	0.2762	1.00165	15.0433	5.13061	2.43556	9.57125	0.8334	6.38889	1.51967	8.47336	5.5715	0.37598
20_9235-T28	6.62318	11.2236	11.342	2.6581	1.41925	2.05029	6.37653	3.46502	9.69111	8.18472	10.0372	2.27463	2.88232	12.1944	1.37114	8.16198	1.85821	7.5997	0.91893	8.22976	5.87727	1.06907	-0.57473	7.09641	0.34253	10.2904	1.34126	6.80072	6.21402	9.34541	8.25765	2.52461	5.08227	14.5373	8.39277	6.46738	1.10597	0.83077	0.79564	15.1874	5.26431	4.27326	10.0297	0.953	6.24361	1.41281	7.62663	5.91743	0.40362
20_9235-T42	6.49465	11.0335	11.9886	3.1041	0.97277	2.36771	6.24757	3.3816	9.76575	8.08723	9.99464	2.24569	2.87679	12.9097	1.44028	10.7334	2.21969	8.48179	0.65778	7.06298	5.78521	1.01773	-0.77789	6.58304	0.26487	10.8188	1.71868	6.89219	6.11337	9.38212	8.29921	2.30468	3.92032	14.8207	8.56486	6.22413	1.06964	0.61087	0.67795	14.9436	5.09701	4.36542	10.4986	0.90311	5.85486	1.50379	7.71382	6.17844	0.34184
20_9235-T56	5.95344	10.8481	11.4056	2.39544	1.26722	1.96313	6.09654	3.06656	9.62157	7.87512	9.73358	1.96685	2.34158	12.0848	1.15012	7.50925	2.28741	7.18281	0.27992	6.01503	5.89108	0.96964	0.22387	5.27084	-0.09915	9.85772	1.76656	6.06299	5.81207	9.22145	8.31463	2.02267	3.37445	14.2502	8.31707	5.73446	1.06157	0.46664	0.50434	15.1623	4.97002	4.15478	9.47659	0.68539	5.60428	1.59105	7.18686	5.36436	0.21894
20_7037-T28	6.97666	11.7932	9.48533	2.6843	1.7058	2.18106	5.85859	3.72629	10.4627	7.40961	10.1667	4.39176	3.90687	12.4504	1.73128	7.91163	2.12091	7.98004	0.88544	8.26377	6.75738	1.04102	-0.1505	6.02921	0.3297	9.76605	1.66002	6.41474	6.28916	9.54645	8.1268	1.99259	3.30505	14.6706	8.13332	4.72731	0.8457	1.83304	0.67462	14.6768	5.05132	2.78994	9.96514	1.08989	6.60346	2.32854	7.96177	5.82199	0.32747
20_7037-T42	6.67977	11.9724	10.5654	2.53146	1.97179	2.25746	6.02673	3.59437	10.3347	7.7183	10.2264	1.97967	3.89714	12.6284	1.3826	10.843	1.57778	8.5913	0.98643	6.789	6.66926	1.11339	-0.41257	5.61256	0.46318	10.5859	1.45486	6.39212	6.4941	9.69281	8.40754	1.93408	3.82729	15.2603	8.62756	5.28456	0.93492	1.86619	0.94059	14.6997	5.25142	2.32244	10.3647	1.21114	6.41332	2.32585	8.12245	6.33505	0.39888
20_7037-T56	5.7022	11.376	9.49367	1.96779	1.80373	1.83193	5.76325	3.14603	9.9459	6.85183	9.74223	1.12462	4.08118	11.8512	0.95824	7.23228	1.53376	7.35273	0.93192	5.93327	6.74235	0.9722	-0.2996	4.24795	0.17533	9.40958	1.26647	5.78939	6.05962	9.24829	7.90923	1.58715	3.1944	14.3063	8.22946	4.73586	0.84355	1.64935	0.74191	14.523	4.78113	1.95057	9.03004	0.91596	5.88429	2.37486	7.30639	5.30768	0.2773
20_8349-T28	7.01969	11.2814	8.91092	2.67941	2.1985	2.4553	6.34843	4.13988	10.2304	8.78615	10.0372	4.14874	2.66757	12.2598	1.79913	10.1937	2.10502	8.51702	1.04907	7.77626	6.5522	1.43412	-0.02058	6.62509	0.58578	10.1332	1.57384	7.55752	6.61898	9.36709	8.53498	3.42932	4.81283	15.6318	8.69156	5.37595	2.14353	0.93949	0.72415	15.0763	5.28399	3.6289	9.80281	1.0441	6.30126	1.90127	8.14428	6.16121	0.35138
20_8349-T42	5.74595	10.843	8.63465	2.19229	2.43901	2.1573	6.11521	3.44979	9.54259	8.45892	9.43639	1.98691	1.90228	11.7199	0.7309	9.35669	3.05694	8.24863	0.69878	6.68785	6.68593	0.90841	0.53844	5.44089	0.52197	9.75312	1.29546	7.03417	6.56012	9.3496	8.38311	2.33386	3.78692	14.8997	8.46671	5.36892	1.57965	0.65728	0.8622	15.1784	5.16448	4.25588	9.0925	0.8956	5.98049	1.7984	7.83556	5.68986	0.43521
20_8349-T56	5.46507	10.7982	8.82548	1.98259	2.19726	2.07901	6.16396	3.34876	9.57559	8.32772	9.64253	1.16995	1.85955	12.0031	1.14955	9.48368	2.92541	7.98609	0.81552	5.38537	6.82651	1.11949	-0.10291	5.48395	0.51835	9.90971	1.42159	6.8037	6.75045	9.34889	8.28091	2.81114	4.03408	14.8839	8.71248	5.47193	1.90195	0.76541	0.82462	15.0162	5.18859	4.11709	9.26648	0.58645	6.13496	1.59617	7.81576	5.89688	0.44267
20_8349-T70	5.96128	11.1154	9.04775	2.04419	2.5275	2.07493	6.40998	3.94827	9.79624	8.73126	9.8123	1.42635	1.8343	11.9946	1.43482	9.81331	3.51514	8.44849	1.01439	5.65244	6.58348	0.96439	-0.41454	5.91074	0.10247	9.94704	1.24238	7.67355	7.087	9.70935	8.19282	2.8904	4.2451	15.6599	9.023	5.48217	1.81571	0.82282	1.03125	15.2094	5.25981	2.98821	9.55484	1.00263	6.28664	1.94302	8.11363	6.04813	0.38856
20_5951-T42	7.04517	11.4641	9.66105	3.02548	1.77569	3.08332	6.43395	4.22041	10.2148	7.89969	10.482	2.28796	3.66245	12.6449	2.03848	8.63793	2.27865	8.05744	0.92769	6.97802	6.89726	1.3717	-0.0266	7.28707	0.60955	10.9145	1.27382	7.44095	6.14957	9.65315	8.84184	3.28908	5.19566	15.4538	8.36046	6.54074	0.99478	1.08212	1.13423	15.5764	5.39736	3.6952	9.50158	0.9699	6.03394	1.40627	7.93667	5.72055	0.48231
20_5951-T56	6.36947	10.9342	9.84794	2.77993	1.87184	3.12984	6.10464	4.0245	9.87864	7.2919	9.99913	2.66833	3.7022	11.6282	2.11281	8.22384	1.58002	7.81553	0.9805	6.55561	6.58563	1.0888	-0.31155	4.33446	0.46345	10.1828	1.20399	6.07376	5.80736	9.46582	9.49662	3.01357	2.58424	13.7403	7.66257	4.49654	1.0737	1.04659	1.04845	15.1271	5.31617	4.40949	9.13905	1.21106	5.83884	1.93138	7.96068	5.69444	0.55184
20_5951-T63	6.30892	11.1391	9.6888	2.94584	1.72827	3.14688	6.10558	3.99756	9.92409	8.20143	10.1262	2.24656	3.85692	12.3608	1.84604	8.35557	2.17066	7.68642	0.95183	6.75119	6.51681	1.87146	0.06269	6.71804	0.4467	10.7379	1.35152	6.9843	6.0468	9.53263	9.08786	3.1933	4.69571	15.243	7.96837	6.33002	1.28929	1.18348	1.19911	15.4962	5.46535	2.67656	9.6095	1.1558	6.21124	2.00231	7.84125	5.71433	0.57927
20_5951-T74	6.41086	11.0855	9.72226	2.90416	1.60433	2.90339	5.9552	3.8384	9.58791	7.95532	10.006	2.85835	5.32081	12.1002	1.82832	8.09248	2.65532	7.29208	1.05932	6.48402	6.85734	1.2038	-0.18262	6.4126	0.45331	10.8652	1.32761	6.9472	6.05096	9.51446	8.78867	2.83689	4.14272	14.7137	7.7596	5.91879	1.75734	1.30781	1.0653	15.4848	5.34436	4.02181	9.29085	0.89214	5.99583	2.52253	7.61626	5.56237	0.54862
20_9701-T42	7.47112	11.793	9.08759	2.00691	2.45743	2.2261	6.82219	3.41608	10.6835	7.56625	10.3229	1.62801	3.19259	12.3723	0.90871	8.67402	1.60436	7.56588	0.64148	6.50132	7.77545	1.0154	-0.39382	7.99917	0.53423	10.641	1.35588	7.09806	5.84521	9.88688	8.80031	2.03218	5.80231	15.9376	8.8818	7.19754	1.38923	0.58323	0.64736	15.2279	5.14645	4.33062	9.65659	0.82869	6.51123	2.0295	8.20293	5.59044	0.53053
20_9701-T56	7.2309	11.394	9.22477	2.14378	1.65987	2.32349	6.48661	3.28744	10.7628	7.44645	10.1901	2.2955	4.16974	12.0586	1.21942	8.82178	1.57609	7.49212	0.86361	6.16509	7.43145	1.02346	-0.43676	6.38407	0.34834	10.3417	0.50065	6.57303	5.51627	9.53896	8.94655	2.36054	4.03379	15.3131	8.67468	5.86252	1.60652	1.02414	0.6549	14.9871	5.42975	5.17716	9.87897	0.98062	6.32006	2.61084	8.07738	5.63743	0.42999
20_9701-T63	7.13113	11.8691	9.01206	2.3255	1.90789	2.32016	6.48492	3.01268	10.88	7.55045	10.3042	1.86495	3.97791	12.8027	1.33417	8.59342	2.00451	7.5568	0.6454	7.03873	7.35305	0.96489	-0.38627	7.74768	0.35419	10.5396	1.271	6.97044	5.67504	9.4951	8.70119	2.17087	5.43194	15.9354	8.68884	7.16395	1.79269	0.84488	0.78901	14.985	5.24659	3.85854	10.2585	0.91762	6.65832	1.98618	8.27162	5.57361	0.46221
20_9701-T74	7.80965	11.8006	8.9246	2.55186	2.02322	2.08736	6.29812	2.8886	10.6191	8.02238	10.1669	3.06128	6.87579	12.6951	1.78254	8.16305	2.80635	6.94665	0.54084	6.52215	7.7552	0.67747	-0.56049	7.77925	0.27364	10.7353	1.29072	6.9755	5.34757	9.71037	8.50578	2.15383	5.09782	15.4993	8.3851	7.26829	1.86614	0.54976	0.60199	14.832	5.20667	4.73149	9.41335	0.6435	6.31554	1.94161	7.75496	5.24189	0.32112
20_8445-T42	5.95347	10.8454	8.80278	2.07066	1.5285	2.00005	5.09129	2.79306	8.93225	6.69334	9.05244	1.04525	2.74989	10.6764	1.72553	6.57301	1.12828	6.91347	0.66805	5.92638	6.35836	1.07014	-0.49886	4.78931	0.0836	10.8141	1.24076	5.9784	4.92153	8.89986	7.44298	2.23138	3.37124	14.3636	7.20457	3.91563	0.87815	1.8755	0.18451	15.1632	4.03408	1.02513	7.81106	0.20325	5.39215	1.83751	6.96013	4.90224	0.21091
20_8445-T56	6.56244	11.8996	9.77343	2.49813	1.73482	2.63097	5.98729	3.6981	9.74621	7.12923	9.80736	2.10501	3.69407	11.5782	1.4063	9.13027	1.18234	7.62847	0.8673	5.62425	7.24172	0.55768	-0.24954	5.44882	0.25482	11.2815	2.01006	6.76743	5.56798	9.30711	8.84984	2.68128	3.93536	15.0602	8.10856	4.97054	1.06423	2.38139	0.58255	15.9959	4.61085	0.47439	9.44982	0.81438	6.25829	2.10224	7.98612	5.67899	0.40114
20_8445-T63	5.73756	10.61	8.30128	1.65675	1.07339	1.86254	4.8665	2.29955	8.80362	6.91585	8.93048	0.95957	2.7326	10.9584	0.92216	7.18111	1.09399	6.55006	0.78511	4.66779	6.04929	0.77677	-0.04594	5.7086	0.36753	10.9647	0.99955	5.8513	4.4742	8.70385	7.41555	2.00849	4.13453	14.4639	7.02867	4.78506	1.12835	1.91429	0.15432	15.1651	3.80669	0.70538	8.2389	0.16469	5.43234	1.00169	7.01253	4.71037	0.35368
20_8445-T74	5.95281	9.81282	7.41437	1.51124	1.86015	1.23669	4.28405	1.80017	8.21439	5.80001	8.34321	1.05516	4.97379	10.1624	1.18269	5.31138	1.51195	5.86158	0.68906	4.14164	5.48632	0.56238	-0.2258	5.00259	0.56067	10.4565	1.06956	5.34088	3.93177	8.36779	6.60397	1.46684	3.37573	13.1873	6.19403	4.15471	1.21268	1.37404	0.43146	14.3457	3.43031	1.55567	6.93496	0.04275	4.63331	1.58175	6.40186	4.05029	0.18122
20_9914-T14	6.19293	11.1611	7.90001	1.6398	1.29535	1.8519	5.65202	2.72709	9.74033	7.31369	9.52421	0.99151	2.65148	11.308	1.44442	7.91724	2.58607	7.85983	0.94874	5.69047	6.43127	0.91219	0.40475	5.55713	0.54279	10.4491	1.14307	6.67085	6.30469	9.3802	8.82295	2.37989	3.16012	13.2006	7.32569	4.40474	0.62759	2.03816	0.41312	15.1854	4.81116	2.94008	9.12486	0.67857	5.87556	1.19334	7.89775	5.35232	0.3567
20_9914-T28	6.81485	11.6487	8.15831	3.08321	2.16446	2.51808	5.95318	3.43922	10.1868	7.93831	9.82838	2.28026	2.74316	12.3277	1.6385	8.75489	2.57973	7.79427	1.30826	8.85035	7.20137	1.28769	0.19388	5.83675	0.47462	10.1123	2.43289	7.4006	6.33603	9.61362	9.17629	3.0798	3.47922	14.0201	8.01282	4.84226	1.05298	2.31409	0.87099	15.6043	5.21946	3.70809	9.70991	1.24368	6.41122	2.04839	7.9497	5.96336	0.52877
20_9914-T42	6.0671	11.5274	7.85165	2.39407	1.64763	2.53517	5.88044	2.54066	9.75489	8.19356	9.58946	1.60763	3.15802	11.8569	1.74701	8.41701	3.50017	7.70469	0.90754	7.53129	7.19208	1.22849	-0.07459	6.07063	0.70287	10.239	1.85174	7.22846	6.09729	9.50504	9.1125	2.5552	3.87721	14.0793	7.94076	6.05145	1.08363	1.18003	0.53052	15.6197	5.17402	2.28432	9.47239	0.88742	6.28806	1.81345	7.75143	5.56158	0.55705
20_9914-T56	7.1212	11.2655	7.52783	2.27451	1.56431	2.55096	5.61415	3.19937	9.78125	7.69645	9.33519	2.44968	2.27185	11.6835	1.76161	8.64403	2.31665	7.3462	0.89942	6.91975	7.14898	1.43118	0.06869	5.0379	0.73909	10.0472	1.92195	6.59844	5.75316	9.1265	9.03098	2.49926	3.00724	13.4101	7.64625	4.6713	1.03484	1.26149	0.71206	15.4854	4.76615	2.02045	8.70426	0.80294	5.74236	0.88813	7.88466	5.33449	0.45733
20_9914-T77	6.47281	11.5793	8.16178	2.44651	2.04024	3.05916	6.27799	3.38584	10.284	8.1529	9.8106	1.89859	2.96623	11.966	1.91002	8.51482	1.75266	7.83149	1.47118	6.74044	7.51951	1.43461	-0.02564	5.57782	0.14145	10.0351	1.35222	7.09987	6.35118	9.46632	9.22058	2.99888	3.41775	14.1561	8.23641	4.26059	0.96666	1.49385	0.53626	15.4634	5.45609	1.25789	9.30179	0.86877	6.34175	2.13081	8.02228	5.80458	0.39902
20_5988-T28	7.13602	11.3334	10.4713	2.93313	1.68894	3.09299	6.48784	4.23059	10.7687	7.63254	10.199	3.36396	3.7819	12.1758	1.44487	8.85757	1.91004	8.60105	0.91826	8.93746	6.23556	0.81862	-0.23196	7.36668	0.2694	10.2487	1.64013	7.18035	6.70242	9.51915	9.03412	1.821	4.72259	14.718	8.06912	6.24751	1.2922	0.34631	0.65985	14.4738	4.91926	3.28894	9.90664	1.38347	6.45404	1.85897	8.19964	6.11325	0.43679
20_5988-T42	6.91942	11.1342	10.5808	2.63145	1.95222	3.22598	6.29409	4.05856	10.5681	7.63554	9.98981	2.80448	3.24722	12.2355	1.42931	9.53473	1.54808	8.82603	0.9874	7.65973	6.08637	0.74878	-0.85721	6.62836	0.0083	10.2639	1.41379	6.61306	6.81514	9.42962	8.95276	1.92121	4.14647	14.5743	8.02867	5.96999	1.32075	0.42381	0.56601	14.4007	4.9277	3.05207	10.1739	1.24933	6.35001	1.48689	8.22394	6.22582	0.34316
20_5988-T56	5.81749	10.8339	9.73278	1.8298	1.798	2.83442	6.12229	3.91104	10.1277	7.3486	9.70445	1.43558	2.94504	11.3947	0.80044	6.70035	1.51341	7.59571	0.67002	6.11079	6.07346	0.84974	-0.17413	5.08638	0.17558	9.27821	1.18511	6.14547	6.75546	9.38815	8.62349	1.87513	3.41859	13.8854	7.74806	4.91604	1.04873	0.3875	0.60356	14.3856	4.83107	2.02304	8.73455	1.07824	6.22181	1.88984	7.61263	5.56559	0.49691
20_7223-T42	6.52287	11.1671	9.29345	2.03813	2.1522	2.0289	6.21824	3.50217	10.395	8.24287	9.80483	1.56837	2.45921	11.4384	1.32309	9.08413	2.28026	7.93798	0.72549	7.23609	7.09611	0.82112	-0.26033	6.65622	0.22813	9.69022	1.32266	6.97239	7.03367	9.44484	9.32051	2.59759	4.90749	14.7665	8.14705	5.93556	1.07046	0.4022	0.93142	15.9559	5.52843	1.59411	9.55571	0.70431	5.96623	1.66949	8.00032	5.4804	0.37038
20_7223-T63	6.604	11.4299	9.42142	2.2875	2.35891	2.32466	6.16831	3.94469	10.7074	8.09082	9.88197	3.05959	3.624	11.7549	1.87356	9.26874	1.93613	8.0216	0.86283	7.86692	7.04161	1.06156	-0.12717	6.87139	0.44421	10.0607	1.54736	7.31161	6.6685	9.22831	9.58185	2.83827	4.98539	14.5939	8.16194	5.72575	1.40327	0.77327	0.95851	15.7982	5.66432	1.02102	10.2525	1.17143	6.57849	1.98782	8.3616	5.79696	0.39642
20_7223-T70	6.44877	11.3799	9.4515	2.21436	2.33168	2.39088	6.2929	3.96988	10.5829	8.01388	9.83808	2.31309	3.41869	11.8879	1.88295	9.1803	2.4876	7.90352	0.75244	7.53359	7.47303	0.68143	-0.40649	6.47606	0.07195	9.63589	1.15529	7.40713	6.69141	9.29494	9.71076	2.73765	4.27559	14.7175	8.43305	5.01646	0.94425	0.52031	0.91161	15.9558	5.65225	1.32793	9.70521	1.15025	6.34556	1.8064	8.24707	5.78031	0.40807
20_7223-T74	6.19281	10.6802	8.66863	1.79353	2.17569	1.78066	5.72391	3.15204	9.92157	7.63286	9.4219	1.57107	5.26589	11.1456	1.53602	8.35179	1.31784	7.31361	0.61142	7.15784	7.21602	0.54929	-0.59884	5.97079	0.28946	9.45845	1.12828	6.63048	5.82968	9.16429	9.14042	2.34036	3.94817	14.1201	7.56988	4.83154	0.90535	0.46836	0.56125	15.7609	5.10382	1.49397	9.0687	0.50985	5.62692	1.14498	7.59252	5.02341	0.23465
20_8629-T28	6.6031	11.915	9.16898	3.02739	1.58099	2.31451	5.93227	3.81219	10.1738	8.15072	10.2406	2.39072	3.15909	12.4212	1.34138	8.9889	1.47312	7.93546	0.36754	8.03135	6.2408	1.02743	-0.3494	5.87713	0.04574	10.0022	1.34529	6.58305	6.61022	9.25783	8.45391	2.25173	3.38161	15.4913	8.29838	5.29085	1.04988	2.21781	1.02591	15.4357	5.16773	3.16204	10.0737	0.67844	6.34422	1.59289	8.03346	5.57572	0.33986
20_8629-T42	6.81532	12.0345	10.0594	3.30885	2.21619	3.00505	6.29794	4.23025	10.4359	8.09395	10.3075	3.00384	3.12865	13.1925	1.86313	11.8001	2.87383	9.00495	0.96552	6.94894	6.25363	1.2888	-0.3669	6.38627	0.46347	10.2837	1.30732	6.84895	7.01894	9.31855	8.92881	2.35737	3.19549	15.6359	8.47041	5.87969	1.29823	2.7965	1.26567	15.2163	5.49613	3.23881	11.113	0.90692	6.31987	2.11735	8.37281	6.37043	0.28593
20_8629-T56	6.49176	12.4404	9.20742	2.57075	1.99536	2.72542	6.58621	4.07375	9.70553	8.48251	10.3012	1.8979	3.8508	12.6903	1.86338	9.08503	3.36873	7.97691	0.8711	6.41562	6.29424	1.20747	-0.35038	6.12033	0.42777	9.88024	1.48953	6.79692	7.11768	9.15973	9.19612	2.25071	4.01679	16.0144	8.77642	6.75231	1.12804	2.39422	1.35609	15.6367	5.52554	3.1949	10.2616	1.08672	6.49958	2.14851	8.27095	5.82424	0.50901
20_8629-T84	5.45502	11.6238	8.5417	1.88853	1.93572	2.34142	6.05869	3.2049	9.61146	8.12148	9.88734	1.47939	3.42129	11.8593	1.77229	7.709	2.0567	7.43323	0.53218	5.92105	6.40882	0.7194	-0.00588	6.00516	0.36211	9.48554	1.44129	6.3058	6.78522	9.16236	8.18956	2.16438	3.57585	15.2541	8.1181	5.83386	1.11671	2.24241	1.00118	15.253	5.39036	3.29408	9.39227	0.65498	6.45887	0.90734	7.74339	5.24814	0.42195
20_5765-T28	6.87063	12.3934	9.43925	2.4981	1.63477	2.2369	6.30226	4.51884	9.8568	7.59667	9.83784	2.08847	2.41194	11.2496	1.7591	8.48687	1.7082	7.56101	0.71814	7.16325	6.56602	0.73886	-0.53659	6.54692	0.57627	10.1448	1.62689	6.19949	6.17711	8.9055	8.36679	2.73547	4.53493	14.2251	8.32873	5.17087	0.83082	0.89195	0.46371	15.7112	4.81378	2.04377	11.361	0.98753	6.19657	1.30608	7.62162	5.82916	0.40517
20_5765-T42	7.37856	12.227	9.15182	2.23122	2.57609	2.90941	6.71401	3.97728	10.041	7.48733	10.1537	2.41406	2.94583	11.9567	2.21261	10.0356	2.55273	7.90437	0.66499	6.89462	6.49982	1.93497	-0.45706	5.92003	0.1375	10.4352	2.05987	6.14251	6.24114	8.9717	9.25498	2.60091	3.77091	14.4136	8.65251	5.6643	1.13203	0.96345	0.52381	15.6603	4.86885	3.06239	11.7854	1.01924	6.0744	2.06435	7.99517	6.04946	0.64425
20_5765-T91	5.80608	11.8954	8.97635	1.54821	1.13809	2.21216	5.91698	2.99656	9.56224	7.29979	9.64808	1.38528	4.1725	11.362	2.04377	8.20847	2.92871	7.1746	0.4898	6.59106	6.52537	1.99357	0.50806	6.33757	0.4766	9.73369	1.50579	5.49659	5.75927	8.87261	8.34465	2.09622	3.53213	14.183	8.44509	5.92585	1.08448	0.90615	0.35688	15.6057	4.53398	2.68511	10.7033	0.54329	5.97558	1.26688	7.35914	5.22382	0.337
20_7981-T28	5.96702	10.4766	9.35195	2.04822	1.43678	1.79545	5.76929	3.06885	9.38351	7.0353	9.63181	1.89411	2.6106	10.9633	0.93792	8.15971	1.69364	7.63374	0.74121	7.82759	6.2877	0.8846	0.01978	6.49935	0.33358	9.59132	1.081	6.11859	5.42138	8.9818	8.7528	2.23952	3.9431	14.0937	7.52971	5.84535	0.88175	0.32818	0.51519	14.7805	4.66737	3.48856	8.93469	0.68025	6.14559	1.18736	7.53909	5.46713	0.31748
20_7981-T42	5.8564	10.4042	9.32307	1.94027	1.46091	1.81509	5.70146	3.01221	9.38781	6.96681	9.61995	1.72242	2.62325	11.0862	0.87494	8.23664	1.73442	7.64644	0.49694	7.40121	6.2958	0.94133	0.2882	6.24963	0.12285	9.6048	1.24654	6.02107	5.34742	8.96275	8.72892	2.06293	3.73013	14.0614	7.56359	5.76067	0.81034	0.26813	0.44655	14.8839	4.53946	3.41517	8.97675	0.62499	5.95691	1.26912	7.42975	5.40885	0.293
20_7981-T56	6.0619	10.9923	10.233	2.04216	1.69924	2.08633	6.65746	3.45617	10.038	7.39431	10.2654	1.61449	4.121	11.7474	1.21961	7.68977	2.27554	7.933	0.85504	6.14786	6.93172	0.90205	-0.2069	5.66523	0.30751	9.91577	1.49709	6.73945	6.25744	9.46896	9.63563	2.58039	3.44173	14.9485	8.47419	5.55684	0.82765	0.46816	0.64187	14.9281	5.31173	4.77276	9.10214	1.02939	6.62577	1.37375	7.93027	5.94189	0.44111
20_7981-T91	6.10167	11.1027	9.98233	2.38383	1.68311	1.90615	6.16025	3.11746	9.75519	7.57322	10.0393	2.95766	4.55239	11.6158	1.27079	7.40242	2.94479	7.64079	0.83821	6.06483	6.86568	0.82454	-0.31746	6.59918	0.04603	9.98875	1.74019	6.35329	5.89158	9.45031	9.08425	2.18979	3.58869	14.408	8.10554	6.22749	1.21672	0.57122	0.72711	14.7689	5.10694	3.42045	8.65364	0.82796	6.49264	1.35841	8.0395	5.77129	0.49619
20_8378-T28	7.29284	11.5	9.1219	2.94768	1.74428	2.1513	6.0802	3.85584	10.4059	8.16969	10.5638	2.65617	3.09663	12.8778	1.71982	9.24495	2.03309	8.21997	1.47686	8.24408	7.09107	1.25642	-0.07541	6.87042	0.33004	10.3596	1.70639	6.37533	6.19555	9.33442	8.49764	2.56424	4.83785	15.2802	8.46475	5.28555	1.59571	0.70541	0.89186	15.2872	5.06681	3.74771	9.91517	0.94397	6.57874	2.54838	7.90585	5.87726	0.50325
20_8378-T42	8.55729	11.3993	9.10486	3.10508	1.01359	2.07849	6.20721	3.42387	9.87768	7.70404	10.2407	2.42032	3.64355	12.2748	1.62358	9.41457	3.62112	8.17902	1.49154	6.34553	6.75812	1.13688	-0.048	7.47884	0.2757	10.3728	2.04252	7.08994	6.18298	9.23734	8.82588	2.76864	4.27026	15.3198	8.52305	6.31653	1.44229	0.71813	0.86215	14.9197	5.19051	2.36488	10.0769	1.00703	6.46526	2.79529	8.18125	6.1286	0.47724
20_8378-T56	6.53598	11.1236	9.01048	2.00649	1.558	1.44977	5.79165	3.5847	9.69715	7.63938	10.0408	1.83888	3.08563	11.9619	1.44233	7.35306	1.86926	7.33632	1.17691	5.75291	7.0948	0.63527	-0.23374	5.95657	0.3011	9.7823	1.27632	5.72567	6.04234	9.1261	8.00475	1.89159	4.01433	14.5664	8.11304	4.9762	0.92308	0.44279	0.49741	14.8706	4.94235	4.3314	8.8301	0.54824	6.1356	1.87019	7.54145	5.2971	0.30087
20_8378-T98	5.36901	10.9238	8.52625	1.47794	1.16009	1.62135	5.64161	2.38162	9.44512	7.56622	9.70244	1.52261	3.37349	11.6703	1.0197	7.15506	2.46088	7.42475	1.07884	5.26355	7.93063	0.7484	-0.16379	6.01399	0.14923	9.38272	1.22545	5.76442	5.79357	8.82758	7.75267	2.0447	3.96464	14.1666	7.91509	5.45557	1.05873	0.40868	0.439	14.7267	4.87382	2.04186	8.32711	0.9801	5.89043	1.40357	7.21784	5.01275	0.21535
20_6132-T14	6.76072	11.9453	8.56857	2.80282	1.15298	2.01478	6.13977	3.98862	9.83163	8.16711	9.37329	1.76139	3.59963	12.3717	1.25476	8.04844	2.55275	8.35696	1.03647	6.20577	6.4515	1.32196	-0.52914	7.64145	0.34463	11.0443	1.93141	6.90786	6.37605	9.60703	8.34889	2.45963	5.41721	15.6928	8.61599	6.42559	1.73394	3.80113	1.1231	15.2568	5.0315	4.34623	9.69805	0.73061	6.47076	2.03769	8.28424	5.57956	0.54075
20_6132-T42	8.58417	12.0768	9.23647	3.33918	1.37808	3.02081	6.56732	3.50381	10.1856	7.82367	9.58009	2.64807	2.98373	12.8282	1.92118	9.96728	4.6119	8.43091	1.08417	6.75032	6.38252	1.64421	0.37493	7.73882	0.45327	11.275	2.10552	7.70292	6.52413	9.36296	9.4403	2.78781	4.99842	16.2719	8.96551	7.0131	1.62512	3.02785	1.27342	15.2989	5.21192	4.83749	10.6201	1.22014	6.50847	2.41726	8.73309	6.16951	0.43575
20_6132-T56	6.89568	11.9296	9.06858	2.94991	1.4795	2.94462	6.3814	4.58757	10.2329	7.66458	9.70397	2.43286	4.06854	12.6222	1.80032	7.81602	1.34551	8.19273	0.98586	6.00949	6.55929	1.52199	-0.30152	6.85944	-0.06279	10.8047	1.5612	6.8922	6.50513	9.41338	8.95681	2.7817	4.98775	15.5796	8.58733	5.52934	1.38985	2.57265	1.05541	15.0647	5.31943	5.8639	9.64368	0.93954	6.64813	1.31511	8.60701	5.75339	0.37826
20_6132-T84	5.56763	11.3115	7.96328	2.30898	1.12215	2.23912	5.56958	2.31998	9.2573	7.57841	8.65556	1.01576	3.14067	11.7478	1.46342	7.44174	3.56073	7.50832	0.7922	5.40442	6.28383	0.97181	-0.62105	6.69161	-0.04845	10.2557	1.51859	5.9989	5.77455	9.00915	8.09462	1.80292	4.55322	14.8615	7.9747	5.98556	1.599	1.75641	0.8435	15.0539	4.77183	3.03394	8.56391	0.47022	6.04182	1.52229	7.7514	5.00542	0.35855
20_6956-T28	7.16911	11.5294	10.1018	2.89588	1.52532	1.90723	6.11167	3.43498	9.85499	7.80159	10.0842	2.00938	2.68312	12.3763	0.89942	8.52215	1.85726	7.85743	0.39301	7.94991	7.01833	1.19789	-0.43064	7.32234	0.29248	10.68	1.35341	6.94483	5.95808	9.5564	8.51972	2.56693	4.9817	15.4633	8.58314	5.97606	0.96255	1.19223	0.72125	15.6336	4.83011	3.03679	9.32992	1.12592	6.54034	1.58699	7.84146	5.87098	0.63329
20_6956-T42	6.38945	11.0871	10.2594	2.5305	1.39143	2.188	5.92459	3.26832	9.70528	7.52875	9.70305	1.79005	2.54679	12.3743	0.79384	10.1511	1.50665	8.36273	0.72996	6.28548	6.78037	0.6908	-1.02422	6.88088	0.08948	10.5897	0.65027	6.58398	5.31273	9.35166	8.4621	2.13353	4.28221	15.2153	8.18838	5.76251	0.68776	0.44627	0.39322	15.3339	4.62196	2.93534	10.3409	0.93659	6.00762	1.18359	7.6304	5.8742	0.24086
20_6956-T56	5.82304	11.5975	10.4563	3.08702	1.76616	2.65066	6.66702	2.89926	10.0722	7.7176	10.1951	1.54159	3.40352	12.7288	1.67493	8.32262	3.23254	7.88671	0.46509	5.81976	7.68291	1.03756	-0.53116	6.26415	0.29854	10.5952	1.60925	6.73787	6.11061	9.5677	8.78607	2.53288	4.7825	15.8464	8.90822	5.99512	1.60944	0.87017	0.6821	15.5641	4.91574	3.75579	9.66804	1.13005	6.74687	1.73624	7.86344	5.93864	0.48695
20_8800-T28	6.60049	11.0924	9.47071	3.3629	1.88859	2.44	6.25799	3.74856	10.2114	7.55553	9.97423	2.37621	3.81944	12.4051	2.25369	8.49117	2.24211	7.89576	0.88407	7.17838	7.04601	0.96521	0.07041	6.35391	0.30596	10.3953	2.00692	6.88948	6.31998	8.94649	8.77088	2.72026	4.32686	15.2521	8.53553	6.02139	1.43486	0.83417	0.54	15.5842	5.32382	3.13774	9.67344	0.93599	6.3589	1.83205	7.45071	5.77414	0.43798
20_8800-T42	6.33658	10.9695	10.4652	2.59654	1.58177	2.44715	6.12352	3.44005	9.78976	7.31698	9.70335	1.60135	3.06489	12.2221	1.57946	8.99912	3.16249	8.09312	0.65153	6.46604	6.78277	0.91104	-0.45972	4.54713	0.29528	10.2603	1.81856	6.25901	6.16604	8.81146	9.13846	2.31506	2.64929	15.1004	8.48252	5.61156	0.81052	0.65713	0.84036	15.7845	5.24214	4.51288	10.149	1.08858	5.95666	1.74306	7.45885	5.92118	0.33027
20_8800-T56	5.51169	10.1803	8.84394	2.05307	1.30731	1.80512	5.43839	2.93546	9.16809	6.95238	9.3133	1.26109	2.36861	11.1472	1.1687	7.76917	1.41404	7.18189	0.3848	6.28721	6.29583	0.62527	0.60778	5.44419	0.31005	9.46455	0.92321	5.71011	5.06145	8.77732	8.40975	1.71529	3.05453	13.9971	7.62723	5.17379	0.6171	0.35318	0.35231	15.186	4.54848	3.02169	8.66037	0.43183	5.51766	1.77626	6.97592	4.98539	0.20831
20_8800-T91	6.18816	10.6204	8.76563	1.94834	0.98509	1.87949	5.53521	3.11064	9.6693	7.16934	9.58905	1.74989	4.37113	11.8217	1.66887	7.85891	0.81695	7.24768	0.63264	6.10043	6.8775	0.46798	-0.2301	5.26254	-0.16477	9.51698	1.0604	6.09373	5.34281	8.85423	8.10759	1.66446	2.97804	14.2064	7.78761	4.43166	0.6264	0.84917	0.19242	15.4369	4.72064	1.8876	9.08236	0.56668	5.65683	1.3445	6.96724	5.11311	0.18488
20_5910-T28	6.56655	11.969	9.38128	2.2864	1.98361	2.22445	5.90791	3.45218	10.0716	7.70898	9.84566	2.2365	1.58939	11.4135	0.85666	8.05169	3.98435	8.16719	1.47855	8.61254	7.11087	0.64115	-0.66101	6.85839	0.08626	9.88023	0.92452	7.14246	5.91246	8.77315	8.56634	2.56887	4.4993	14.4832	7.85375	5.4671	0.79784	2.46431	0.73687	15.5359	5.05194	1.93897	9.52522	0.77778	6.26473	1.60662	8.22631	5.82755	0.26522
20_5910-T42	5.95772	11.4596	9.36528	1.80725	1.5787	2.43681	5.71844	2.65495	9.75495	7.53118	9.66593	2.29094	1.6438	11.3632	1.37658	8.55265	2.02179	8.38125	1.0347	6.74	7.10652	1.02237	-0.35972	6.14585	0.43968	9.86356	1.71186	6.43948	5.69683	8.9043	8.62068	1.85854	4.03919	14.2516	7.51749	5.51375	1.01033	2.24914	0.76994	15.181	4.93775	1.82921	9.8909	0.82917	5.93057	1.73785	8.22748	5.58188	0.2226
20_5910-T56	5.54201	11.3105	9.07676	2.08066	1.23151	2.23429	5.37913	2.98511	9.36496	7.24748	9.3321	2.08039	1.75507	10.9573	1.48505	6.80596	0.68865	7.43169	0.74343	5.78826	7.15041	1.03547	-0.55844	4.94053	0.38289	9.39665	0.96316	6.29608	5.43315	8.76685	8.05818	1.65336	3.38737	13.7637	7.28796	4.13008	0.67029	2.23772	0.55511	15.1177	4.86267	1.67561	8.74479	0.50532	5.67422	1.6436	7.54843	4.90041	0.22663
20_5910-T91	5.06799	11.1327	8.54851	1.93135	1.30245	1.93658	5.19483	2.16624	9.26246	7.08332	9.11652	1.81382	3.7078	10.9554	1.11766	6.88377	2.47654	7.52785	0.72046	5.75612	7.18219	0.83114	-0.4438	5.87899	0.24523	9.25326	1.21455	6.36716	5.38131	8.79416	7.66445	1.68732	3.55183	13.5773	7.23231	5.00484	0.70317	2.22605	0.52667	14.7684	4.63435	1.09237	8.88786	0.38877	5.62786	0.86409	7.56857	4.77643	0.14495
20_7084-T28	6.57754	11.2247	9.32553	2.63541	1.48777	1.7701	5.77352	4.25372	9.72183	8.21443	9.8968	1.81185	2.00464	11.757	1.05282	7.93194	0.6924	8.02866	0.67656	8.09523	6.98093	1.36914	-0.59175	6.08734	0.38552	10.5474	1.23422	6.39347	5.90287	9.13967	8.53575	2.61326	4.2073	15.2464	7.94141	5.0307	0.89545	1.43416	0.20917	15.589	4.76004	3.1177	8.32822	0.50608	5.89276	1.56373	8.05373	5.49015	0.4982
20_7084-T42	6.16844	11.024	9.24913	2.19881	1.09948	2.01249	5.70222	3.55774	9.7357	8.15142	9.78575	2.1248	3.04121	11.7956	0.80766	9.51004	1.67001	8.48547	0.62132	6.17252	6.66803	1.21715	-0.02301	5.68033	0.24431	10.5996	1.45207	6.2993	5.79472	9.20961	8.93811	2.34244	3.77924	14.8063	7.90538	5.67615	1.30669	1.54157	0.41064	15.3113	4.94435	3.15126	9.13314	0.82822	5.69759	1.69458	8.2023	6.02633	0.50673
20_7084-T56	5.05151	10.5569	8.47782	1.54439	0.89569	1.38184	5.18114	3.09765	8.87524	8.01183	9.20277	1.06528	2.09239	11.1647	0.59698	6.94822	1.33247	7.19529	0.2619	4.90602	6.46692	0.77093	-0.45112	4.78597	-0.07123	9.81118	1.09321	5.61295	5.31361	8.90358	7.97205	1.52668	2.89554	14.3854	7.38142	4.79317	1.05822	1.11922	0.05028	15.0853	4.35231	2.62405	7.2859	0.33321	5.33981	1.37499	7.38256	4.96344	0.31282
20_7084-T91	5.4677	10.9064	8.55531	2.20384	1.56518	1.84429	5.39719	3.26742	9.43488	8.06593	9.51314	2.21374	5.02229	11.4102	1.73513	7.12811	4.52478	7.64987	0.82969	5.58957	7.17142	1.33213	0.9203	6.09369	0.36963	9.86592	1.44656	5.92124	5.71536	8.89559	8.14979	2.17463	3.46219	14.3658	7.6869	5.22545	1.29304	1.47831	0.35164	14.9981	4.47537	2.58522	8.28984	0.77715	5.45481	1.24884	7.81817	5.38858	0.47374
20_8017-T28	6.68744	11.3186	9.88493	1.8806	1.36828	1.63731	6.08566	3.9796	10.0488	8.166	9.23933	1.99059	2.77271	11.6309	1.62366	8.95499	1.46508	8.05637	0.50449	8.12327	7.25369	0.98278	0.27192	6.92653	0.24599	10.8521	1.34128	7.21448	5.9442	9.64261	8.45145	2.27034	4.70137	14.778	8.11548	5.78897	1.03638	1.15689	0.62307	14.3098	4.97145	2.10549	9.15653	0.96034	5.83578	1.43216	8.16517	5.90397	0.5792
20_8017-T46	6.26358	11.5434	9.94501	1.80057	1.57106	1.9051	6.24579	4.32471	10.1809	8.20244	9.35782	2.49076	3.53487	11.8941	1.78569	8.20524	2.14978	7.75088	0.6909	6.72621	7.1037	0.98552	-0.37014	5.48028	0.34957	10.4854	2.11943	6.91837	6.00219	9.55998	8.96398	2.39624	3.50019	15.015	8.2529	5.25628	1.19418	1.29441	0.71336	14.4606	5.24339	2.24753	9.01197	1.0362	5.86418	1.53593	8.13367	5.9632	0.62277
20_8017-T56	6.60271	11.5798	10.1047	1.43223	1.5257	1.89518	6.43651	4.07655	10.2524	7.85272	9.63507	1.73563	3.21765	12.2173	2.2345	7.97714	1.57787	7.69924	0.61314	6.16922	7.49481	0.98921	-0.15027	5.76859	0.5649	10.5452	1.55908	7.34616	6.13851	9.62997	8.72463	2.56549	4.01185	15.228	8.58331	5.23136	0.9603	0.95609	0.58345	14.4222	5.29135	2.75063	9.4272	0.77188	5.94245	1.52984	8.10523	5.8137	0.37139
20_5932-T28	6.97571	11.8807	8.30354	3.08485	1.93974	2.25932	5.93568	3.47533	10.259	8.14868	9.82146	2.65584	3.91196	11.8618	1.06622	8.95214	2.14811	8.06232	0.48935	7.51143	7.26653	0.87801	-0.38895	6.59653	0.34514	10.7723	1.88081	7.81872	5.90002	8.99349	9.51992	3.05838	4.7941	15.4588	8.06205	5.48386	0.92096	0.47087	0.82179	15.421	4.94704	3.59653	9.46005	1.02048	7.51296	1.08598	8.21422	6.02039	0.43994
20_5932-T42	7.12112	11.624	8.30365	3.23125	1.79147	2.67633	5.64721	3.21879	9.94785	7.56559	9.76452	2.58802	3.64306	11.883	0.96869	9.86786	4.04531	8.35365	0.83972	6.4345	7.22435	0.90953	-0.24971	5.98728	0.20122	10.7062	1.18082	7.14252	5.43907	8.93291	9.57178	2.32849	3.55017	14.7083	7.93689	5.66076	1.39806	0.56641	0.8598	15.206	4.78778	3.05723	10.4229	1.14615	7.2504	1.64536	8.55601	5.90019	0.40491
20_5932-T56	5.79505	11.2544	7.39811	2.57287	1.56278	2.18895	5.00192	3.44549	8.84969	8.58269	8.93685	1.16939	2.39324	10.8972	0.82061	7.60559	1.16863	7.1843	0.64399	4.84082	7.09097	0.5539	-0.29615	5.24521	0.20458	10.0048	1.36913	6.20971	4.8657	8.66507	8.56666	1.62298	3.65819	14.1691	7.2299	4.44325	0.70581	0.50736	0.22376	14.9734	4.73169	2.63908	8.20797	0.55214	6.90199	1.2068	7.25132	4.89455	0.28352
20_5932-T91	5.64089	11.7644	7.928	2.7055	1.62057	1.97621	5.45615	2.5953	9.85701	8.03512	9.28766	1.6646	5.16274	11.5327	1.53896	7.86928	2.6909	7.73649	0.60408	5.4778	8.02181	0.73527	-0.37976	6.55311	0.61394	10.1565	1.39334	6.98524	5.75774	8.91459	8.80037	2.32422	4.03412	14.5452	7.8055	5.76871	0.84401	0.43487	0.5987	14.9979	4.59695	2.22213	8.73669	1.03159	7.3579	1.63664	7.88106	5.29122	0.32048
20_6962-T07	7.2416	12.141	9.15347	2.79059	1.56821	2.37162	6.36376	4.35495	9.66111	8.74037	9.83895	2.06103	2.82402	12.4748	1.77267	7.23771	1.8165	7.94598	1.05811	5.66862	5.92047	1.00013	-0.21005	7.70431	0.05131	10.5466	1.60832	5.93399	6.42798	9.81966	8.24428	2.11844	5.37291	15.2125	8.46537	6.41619	0.99908	1.54037	0.48516	14.3661	4.6471	4.5271	9.03514	0.78801	6.0684	1.25826	7.85411	5.51687	0.40597
20_6962-T28	7.44824	12.2754	9.48659	3.91642	1.66785	3.09941	6.39892	5.06986	10.3976	8.87654	10.1255	2.7017	3.16344	12.2366	1.77898	8.51694	1.32098	8.1593	0.62441	7.91452	6.15731	1.19396	-0.13731	7.54651	0.36613	10.4349	1.24745	6.41834	6.20373	9.85674	8.79884	2.72348	5.12919	15.4963	8.17017	5.65325	1.5455	1.47196	0.66074	14.8722	5.03496	4.15918	9.63511	1.22068	6.34856	1.91514	8.1856	5.9047	0.55193
20_6962-T42	7.08433	11.8294	9.47267	3.58056	1.49116	3.23825	6.25287	3.92854	10.1476	7.69399	10.0267	2.26581	3.03489	12.1416	1.68884	9.13035	2.31812	8.13875	0.7673	6.66217	6.03203	0.97022	-0.14696	5.47902	0.47541	10.152	1.48673	5.74242	6.24958	9.77217	9.30177	2.59869	3.57076	15.0952	7.90696	5.92651	1.65127	1.67728	0.71152	14.5576	4.73102	4.66271	10.0183	1.11842	5.8463	1.8599	8.29571	5.76924	0.42437
20_6962-T91	5.92735	11.8855	8.97998	2.65503	1.09401	2.23291	6.05372	3.65878	9.68531	7.46337	9.53197	2.73761	5.35696	11.9276	2.34986	7.21612	2.44699	7.42677	0.59593	5.60571	6.6317	1.25349	-0.11942	6.93011	0.25511	10.0812	1.9088	5.57153	6.04883	9.684	8.43623	2.1795	4.2319	14.7439	8.13122	5.99195	1.40231	2.45668	0.71849	14.5345	4.40698	1.75154	9.01644	0.79127	5.84234	1.43096	7.71188	5.27936	0.44582
20_9415-T42	7.97995	11.3462	9.88902	4.07714	1.75453	2.3377	6.94015	3.95219	10.235	8.10496	10.3111	3.11786	3.05459	12.6376	1.864	10.8827	3.65746	8.34879	1.11292	6.78575	6.48695	1.50183	-0.12896	8.15479	0.45842	11.7725	1.37565	7.43544	6.38412	9.72871	10.1938	3.15594	5.57296	16.288	9.16168	7.87106	1.06199	0.81269	1.03063	15.2356	5.54099	2.40484	10.8701	1.2371	6.08097	1.97202	8.64676	6.36744	0.38424
20_9415-T56	5.66169	11.0384	9.89469	3.04227	1.4802	1.94505	6.3525	3.25139	9.5882	8.05097	10.0709	2.4976	4.57045	12.2602	1.59446	8.80823	2.97756	7.28422	0.6532	6.31918	6.47283	1.0856	-0.19036	6.75501	0.3589	11.1284	1.71381	6.60837	6.36116	9.61377	8.91334	2.53679	4.69201	15.5957	8.69461	6.57426	1.24035	0.9336	1.05731	15.181	5.26206	3.00942	9.74984	0.92414	6.10805	1.80419	7.87815	5.7252	0.43204
20_9415-T77	5.32039	11.144	9.92797	2.37603	1.16912	2.08859	6.03796	3.91014	10.1344	7.88605	9.69531	5.30854	2.99056	11.9735	2.80749	9.63627	1.56184	6.94769	0.55237	7.7924	6.38698	0.67663	-0.0559	8.59781	0.09741	10.8283	1.62844	7.09903	5.94939	9.19505	8.75318	2.34654	5.74802	15.0435	7.89623	5.80122	0.9227	0.41009	0.58948	14.6609	5.29297	1.7601	10.1625	0.96526	6.13514	1.68472	7.85758	6.214	0.41805
20_9241-T28	5.97864	11.8542	8.60102	2.28606	0.82617	1.79489	5.32538	3.75578	9.37753	8.13675	9.20498	2.40897	2.26466	12.1721	1.24542	8.61021	0.81542	7.72703	0.51406	7.06427	6.44284	0.72996	-0.5658	6.36582	0.41253	10.2769	1.28338	6.37953	4.75917	8.53161	8.23105	2.09844	3.78441	15.5636	7.64979	4.85009	0.65132	0.1465	0.29253	15.0599	4.64067	3.07095	9.27406	0.48559	5.39476	1.72999	7.252	5.75808	0.27755
20_9241-T42	7.38192	12.2574	8.93866	2.59264	1.11645	2.04925	6.1207	3.6735	9.56861	8.16295	9.687	2.06229	2.3431	12.6331	1.38834	9.23732	3.50281	7.82871	0.67432	5.79566	6.78544	0.91071	-0.34194	6.37075	0.44932	10.7189	1.22704	6.64851	5.56833	9.1438	9.25681	2.37368	3.70443	16.0096	8.47694	6.3489	0.7182	0.42839	0.42997	14.9748	5.00789	3.25517	9.85182	0.92963	5.51884	1.72332	7.68072	5.50168	0.35896
20_9241-T56	5.62657	12.2545	9.25522	2.42263	1.01686	2.22475	6.23552	3.87584	9.58428	7.9176	9.85553	2.55722	3.51629	12.7918	1.53615	7.71859	2.62995	7.50605	0.82301	5.59407	7.29661	1.09165	-0.23161	5.85656	0.1327	10.3384	1.38814	6.713	6.15534	9.51687	8.59644	2.28677	4.04958	16.0714	8.44668	5.37521	1.1933	0.39353	0.65048	15.2257	5.12642	3.83511	9.99228	0.54283	5.90775	1.47472	7.58118	5.37048	0.4356
20_9241-T98	4.67507	11.6858	8.28593	1.52502	0.89414	1.68986	5.52242	2.79574	9.17096	7.5734	9.26245	1.573	2.32556	12.1136	1.11561	7.0391	2.28231	7.27965	0.39724	5.17547	7.58969	0.82674	0.09425	5.18224	0.10872	9.51949	1.93323	6.11925	5.21748	8.56293	7.97432	1.99135	3.10244	15.26	8.04841	5.09392	0.68943	0.1426	0.37602	14.9618	4.91674	1.48136	9.07225	0.10117	5.42885	1.52695	7.17593	4.90181	0.34349
20_7202-T28	6.74518	11.8141	9.09156	2.92571	1.3721	1.71797	6.25226	3.88686	10.3313	8.29951	10.1815	2.451	2.82516	12.2775	0.99594	8.55532	2.38996	7.60275	0.55264	8.03944	7.08996	0.95836	-0.40352	7.12202	0.27704	10.0528	1.09137	6.72845	5.51506	9.24009	8.64935	2.68866	5.07366	15.0224	8.36896	6.18667	1.05577	0.22183	0.7898	15.2213	5.22669	2.69057	9.56475	0.56534	6.24927	1.47886	8.40442	5.73302	0.41112
20_7202-T42	5.98199	11.4385	8.66971	1.42061	1.22327	1.84545	5.66685	3.25386	9.54159	7.88155	9.41495	2.83319	1.93713	11.1782	0.50095	8.28951	2.26504	7.19509	0.42516	6.23018	6.30889	0.36355	-0.40299	6.55388	-0.23295	9.51141	1.12153	5.93032	4.65441	8.87859	8.84623	2.09876	4.29356	14.2441	7.48656	6.42787	0.7589	0.28036	0.60653	14.9805	4.82801	2.23059	8.91978	0.28994	5.63775	1.34736	8.27767	5.28379	0.33123
20_7202-T56	6.25264	11.7503	8.94254	1.44611	1.4767	1.84536	6.11897	3.8824	9.72879	7.84944	9.796	1.46869	3.67884	11.7367	1.01401	7.73126	1.43115	7.28705	0.66424	6.00665	6.98795	0.82273	-0.48494	6.31647	0.26946	9.50697	1.43516	6.30215	5.43839	9.2871	8.69426	2.14194	3.78013	14.6031	8.14625	5.60814	0.53366	0.31414	1.00928	15.0943	5.15501	2.15679	9.2583	0.6297	6.1417	2.10654	8.25694	5.50601	0.38534
20_5911-T14	6.35302	10.8204	8.85093	2.1793	1.11638	1.57678	5.81771	4.13461	9.68362	8.46453	9.66751	1.4007	3.28133	11.5334	1.42275	7.11387	0.95262	8.27027	0.80742	5.87738	6.64885	0.87759	-0.0832	5.8734	0.26454	10.6529	1.2824	6.59778	6.2553	9.27888	8.09672	1.995	3.57748	14.0655	8.10255	5.14348	0.75631	0.46857	0.90308	15.603	4.8647	2.63849	8.33401	0.92524	5.83031	1.16526	8.16533	5.18201	0.41384
20_5911-T42	9.49996	12.1354	9.25424	4.19765	1.48865	2.97877	6.52679	4.93437	9.81391	9.08873	10.1042	3.19984	3.48959	12.3582	2.2541	9.32229	4.2758	8.513	1.16673	6.64516	7.17204	1.60118	0.2423	8.62204	0.49071	11.1668	2.10161	7.72649	6.48719	9.02399	9.57777	2.47311	5.35172	15.2195	8.86975	8.45369	1.25448	0.89931	1.28746	16.0363	5.36452	3.32109	9.06177	1.49169	6.3245	1.19355	8.66	5.99769	0.48858
20_5911-T56	6.85327	11.2981	9.50973	2.83294	1.60442	2.48351	6.36407	3.95938	10.2957	8.30873	10.2196	2.01968	5.39504	12.1102	2.01469	7.54288	2.92075	8.13649	0.93752	6.18681	7.75083	0.92339	-0.2616	6.8784	0.70698	10.8257	1.69076	6.89509	6.77443	9.49349	8.91364	2.26205	4.25312	14.6764	8.61511	6.52015	0.83361	0.65987	1.25522	15.5705	5.35591	4.72672	8.84435	1.27696	6.56648	2.27051	8.72505	5.68429	0.44525
20_5390-T00	6.15385	11.2019	9.15876	1.67112	1.56884	2.21382	6.9604	4.00563	9.76807	7.74192	10.315	1.18496	3.1192	11.6609	1.52236	7.38247	2.01948	8.00115	0.73916	5.69084	6.60513	1.10686	-0.32912	5.79776	0.27639	9.54423	0.88387	6.86694	6.42876	9.50546	9.62547	2.05636	3.66718	15.21	8.0837	5.21842	1.23201	0.8277	1.03586	14.8215	5.11469	4.17635	9.75706	1.09116	6.36146	1.16629	8.0474	6.05415	0.36475
20_5390-T07	6.08056	11.0113	9.3565	2.46008	1.8275	2.2629	6.93053	4.00997	9.27013	7.7148	10.0333	3.22171	3.23172	13.062	1.6382	9.20778	1.89109	8.49573	0.79918	6.25241	6.31985	0.65803	-0.29136	6.24597	0.39116	9.6252	1.49504	7.34826	6.29624	9.25167	9.27218	2.25206	3.49172	15.2321	8.27711	5.19097	1.06798	0.70288	0.82963	14.549	5.15785	3.38669	9.67549	0.93209	6.071	1.82505	7.73191	6.2776	0.19779
20_5390-T14	7.40275	11.2743	8.73651	1.86156	1.39247	2.23378	6.92215	3.52396	9.5156	8.16596	10.0098	1.86709	2.71991	11.4509	1.1524	8.3871	3.83175	8.0548	0.55	6.20594	6.17048	1.0006	-0.46021	7.02572	0.32829	10.1	1.61181	6.57708	6.02779	9.14837	10.0165	2.44839	4.35146	15.1019	8.04942	6.6179	1.0379	0.55812	0.78541	14.8613	5.19902	3.81991	9.83872	0.86495	5.71792	1.69777	7.90494	6.05474	0.30262
20_5390-T20	8.09042	11.931	9.01806	1.87273	1.9891	2.48941	7.37954	3.91674	9.57305	8.53534	10.3615	1.75756	2.2527	12.0511	1.51603	8.21209	4.45737	7.84758	0.96602	6.3144	6.31357	1.11572	-0.20182	8.94627	0.32933	10.3363	1.47304	7.81221	6.69263	9.37999	10.282	2.64056	5.87586	15.8691	8.6568	7.80535	1.26046	0.84996	1.14028	15.1976	5.52606	3.45338	9.9404	1.04814	6.17334	1.30411	7.93987	6.25058	0.42778
20_5390-T35	6.2507	10.5928	8.08962	1.21868	1.0081	1.96132	6.48158	2.63876	9.08762	8.01656	9.75516	0.98016	1.22543	11.0692	0.96627	6.88624	2.13774	7.28174	0.75093	5.49435	5.81156	0.92862	-0.49658	6.52611	0.08355	9.06131	0.67756	6.01671	5.93559	9.11764	8.72513	2.31922	4.30537	14.7037	7.44516	6.27397	1.0366	0.42389	0.71984	14.6133	4.92592	3.01356	8.76936	0.73486	5.58589	0.69107	7.32898	5.33911	0.27834
20_5281-T28	7.25223	11.6346	10.3343	3.0785	1.70671	2.04929	5.96938	3.77786	10.417	7.34832	9.89511	2.45566	2.83689	12.236	0.89479	9.00521	0.91141	7.55831	0.70514	8.6424	7.24453	0.37335	-0.53358	6.92919	0.3231	10.3079	1.57149	6.01377	6.03518	9.40469	7.77914	2.16434	5.13309	15.209	8.4643	5.41365	1.2354	0.7793	0.6376	15.5879	4.61469	6.15064	9.48814	0.78548	6.16981	1.82914	7.8458	5.5376	0.54641
20_5281-T42	6.86928	11.5591	10.124	2.6201	1.68125	2.07081	6.13658	3.75637	10.0542	7.62786	9.97078	2.01376	2.19539	12.275	1.40021	9.94124	2.29339	7.98704	0.65097	6.39221	6.85036	0.41804	-0.45423	5.80144	0.14951	10.3021	1.87469	5.67619	5.93745	9.30274	8.47268	2.6791	3.65573	15.0434	8.78953	5.19891	1.40026	1.16916	0.63734	15.3098	4.9753	4.69884	11.0421	1.05307	6.04129	1.79252	8.32677	5.85206	0.4667
20_5281-T56	6.14273	11.6893	10.4491	2.472	1.93753	2.27478	6.17079	3.36817	10.1628	8.222	9.96489	2.02348	4.41369	12.0464	1.67704	8.72774	2.85175	7.39337	0.44305	6.42173	7.45386	0.84578	-0.64513	6.32276	-0.39956	10.2317	1.46994	5.89892	6.29649	9.57024	8.02811	2.27889	4.11901	15.2542	8.5471	5.56095	1.17671	0.65085	0.73437	15.3394	5.12157	5.60059	9.3468	0.78714	6.23834	1.90712	7.91499	5.5136	0.49851
20_5281-T98	6.36279	11.9484	9.9055	1.96087	1.36857	2.16149	5.9372	3.9358	10.6073	8.1407	9.52466	1.57297	2.77999	11.9548	1.34956	8.61015	0.86449	7.14954	0.26798	6.10877	7.11984	0.21007	-0.66504	6.08805	0.12243	10.3622	0.95256	5.3398	5.80349	8.5678	7.75396	2.37978	3.54314	14.5852	8.22981	4.61354	1.26347	0.61199	0.61197	15.3948	4.90614	3.89499	8.77361	0.73406	6.24623	2.08872	8.10856	5.44974	0.32963
20_5340-T00	6.97563	12.4484	10.7177	1.91885	2.02736	1.84445	6.85937	4.21147	9.89693	6.99954	10.3572	1.77435	4.40318	11.8775	1.60547	7.83945	1.59793	8.09791	0.69498	6.02301	6.35229	0.47172	-0.37241	6.93435	0.2138	11.1686	0.96458	7.65256	6.18076	9.99129	8.72	3.0587	5.26436	15.7592	8.5197	5.87087	0.87228	1.1374	0.63389	15.9768	4.91503	1.94661	10.3377	0.84887	6.46219	1.82474	8.61231	6.14769	0.58566
20_5340-T07	7.31866	12.2037	11.3076	2.83324	2.67442	2.44074	6.68547	3.99017	10.396	7.56601	10.355	2.81439	3.9192	12.3972	1.95811	10.8486	1.90305	8.56857	0.88025	6.5503	6.37015	1.16164	-0.45692	6.92388	0.27424	11.3372	1.14999	7.36303	5.98799	9.97799	9.06911	3.20674	4.91582	15.2208	8.53047	5.93246	1.38101	1.08502	1.09846	15.901	5.47458	3.59162	11.6731	0.90816	6.39468	1.80663	8.99259	6.88861	0.59135
20_5340-T14	8.22011	11.9883	9.87452	1.68974	1.47624	1.28635	6.05878	3.65147	8.993	7.79182	9.45961	1.74989	2.78604	10.9492	1.52035	7.76781	3.15878	7.56141	0.50822	5.54722	5.77959	0.689	-0.44848	8.15318	0.77777	11.0041	1.20732	7.09414	5.33918	9.09596	8.58361	2.6176	5.40992	14.8371	7.9575	6.98805	1.03259	1.14996	0.57454	15.8051	4.51936	0.99972	9.91447	0.74629	5.5544	1.55837	7.92637	5.69582	0.45323
20_9424-T00	6.89591	10.8648	9.76261	1.9729	1.7869	1.27347	6.06003	3.2059	9.85569	7.31974	9.51833	2.17327	3.28931	11.6388	1.52296	8.00843	2.24627	7.84461	0.79128	5.29063	6.89303	0.95231	0.06689	7.40989	0.50553	10.7088	1.38075	6.20904	6.49817	9.979	8.45853	1.82963	4.98779	14.4132	8.91177	6.09386	1.03734	0.75649	1.1654	13.6628	4.84882	2.49652	9.19455	0.83572	5.83295	1.64147	8.07269	5.49244	0.62881
20_9424-T07	6.66515	11.1612	10.15	1.93696	2.07696	2.0832	6.3295	3.1311	10.6374	7.75857	10.1385	2.89521	3.985	12.2016	1.50228	9.48601	1.83119	8.41854	0.77236	6.28132	7.0921	1.33624	-0.21125	5.858	0.29009	10.369	1.10288	6.05615	6.39081	9.73347	9.25933	2.32278	3.37209	14.2035	8.72347	5.57035	1.19503	0.93937	1.23588	13.7706	5.18014	3.39406	10.6121	1.30802	6.00633	1.95408	8.36933	6.08985	0.34843
20_9424-T28	8.05493	11.7356	10.5935	2.61038	2.14814	2.43397	6.62274	3.71042	11.4477	8.16309	10.6663	3.67053	5.91848	12.8852	2.08538	8.98403	2.27704	8.3056	1.27202	6.52142	7.47585	1.34677	0.07298	8.45101	0.6317	10.8564	1.5857	6.90111	6.9726	9.87634	9.11905	2.80933	6.08544	15.28	8.99754	6.58325	1.28922	0.70759	1.39156	13.7829	5.4386	3.53042	10.0848	1.37186	6.63892	2.46565	8.43392	6.16426	0.40866
20_9424-T56	6.35302	11.327	10.0827	2.28743	1.7463	2.1513	6.26321	3.45741	10.077	8.06374	9.90038	0.38218	3.09663	11.9273	1.44233	8.21615	2.28048	7.78621	0.82897	6.17087	7.64746	0.73715	-0.39198	6.76239	0.30225	10.2042	1.47774	6.66587	6.05057	9.60659	8.6466	2.23138	3.05032	14.8242	8.63436	5.86252	1.07909	0.76836	1.06965	15.1819	5.19584	3.05723	9.27891	0.915	6.10805	2.27153	8.07691	5.57361	0.61496
20_9424-T70	7.29189	11.1099	10.0431	2.16408	1.82234	2.16564	6.31186	3.92619	10.5481	8.29825	10.3933	1.98928	4.23863	11.9985	1.18384	8.36775	1.48386	7.84686	0.96329	6.03828	7.38523	1.15672	0.02819	7.09371	0.45721	10.5098	1.49086	6.33471	6.51428	9.72394	8.48069	2.28187	4.50786	14.6247	8.98924	5.15089	0.90287	0.64756	1.30607	13.5843	5.43509	1.79033	9.56963	1.08477	6.37468	2.0317	7.94033	5.67153	0.4511
20_6529-T28	6.77348	11.7204	8.99221	2.86494	2.16175	1.9713	5.57671	3.30649	10.3254	8.33807	9.65442	3.29924	4.91873	12.0286	2.22555	8.65104	2.11256	7.04283	1.04072	8.8023	6.58454	1.27365	0.26314	8.30309	1.30686	10.18	2.03546	6.20627	5.44079	9.13834	8.42371	2.21992	5.69507	14.3647	7.90673	6.34777	1.34246	2.05648	1.00355	15.5948	4.77257	2.64455	8.40801	1.19922	5.90833	2.1767	7.2242	5.52843	0.36838
20_6529-T42	7.12078	11.4385	8.60667	2.87044	1.4089	2.11076	5.83159	3.66294	9.8276	7.57251	9.58977	2.01549	3.26338	11.8429	1.7762	8.74675	1.27982	7.18651	0.81638	6.27014	6.9762	1.33347	-0.14081	5.50065	0.41359	9.91501	1.62982	5.54595	5.76048	9.5899	9.52267	1.86405	3.22763	14.2522	7.79442	4.60573	0.57292	1.94514	0.80833	15.4533	5.09221	2.44326	8.62666	0.9818	5.93628	1.25221	7.72097	5.68403	0.31075
20_6529-T56	5.62725	11.0905	8.9374	1.79325	1.30565	1.66634	5.44896	2.6441	9.90222	7.4452	9.39121	2.74092	3.5658	11.8138	1.72814	8.11038	2.20554	7.03522	0.47978	6.46732	7.07787	1.12752	0.00482	7.44968	0.4267	9.42408	1.30162	5.77539	5.56733	9.40826	8.6788	2.29904	4.2509	14.0821	7.91257	5.59163	0.97348	1.63704	0.68851	15.4693	5.17933	3.09053	8.16137	0.49137	5.86897	1.6479	7.33745	5.36412	0.31518
20_6529-T60	6.16451	11.6817	8.60295	2.73088	1.53282	1.65191	5.66666	3.01589	9.94706	7.97208	9.71752	2.85845	4.5894	11.9977	1.84599	7.84495	2.76349	7.11289	0.53523	6.42477	6.78911	1.40758	0.22265	7.45936	0.47603	9.99054	1.4644	6.08842	5.86107	9.66796	8.74426	1.84406	4.7564	14.2333	7.93748	6.40308	1.46528	1.68056	0.84609	15.7915	5.13417	2.87596	7.93145	0.36056	5.98696	1.71245	7.45082	5.2834	0.42109
20_6529-T77	5.60948	11.3581	8.5178	1.95224	1.20227	1.76938	5.60928	2.68562	9.66843	7.52326	9.52543	3.50818	3.29093	11.5617	2.14112	7.52732	2.76285	6.67309	0.71082	6.75195	6.7408	1.04937	0.19059	7.19141	0.57976	9.62811	2.0097	5.80259	5.63427	9.46427	8.49814	1.96858	4.63079	14.2649	8.28013	5.87114	0.66817	1.46871	0.79835	15.4249	5.01707	2.6684	8.19983	0.49006	5.79583	1.65826	7.21203	5.0796	0.18483
20_6529-T98	6.16489	11.816	8.7029	1.91571	1.3139	1.77841	5.73537	2.74236	10.0348	6.47796	9.63121	1.58458	6.35383	12.0267	2.82132	8.44427	2.36184	7.42144	0.5887	8.19491	6.99243	1.26493	-0.30317	7.37041	0.29885	9.96221	1.44156	6.6015	5.8035	9.56193	8.93605	2.18706	4.8513	15.0208	8.57275	6.14208	0.85018	1.55576	0.81772	15.9373	4.50494	3.10317	8.80824	0.5726	6.3553	1.185	7.88272	5.49887	0.35183
20_5275-T105	7.02693	11.7864	8.30947	2.50106	1.61704	2.19951	5.92762	3.47332	9.913	8.09078	9.78216	2.88703	3.48001	11.5617	1.12729	8.5106	2.28391	8.06006	0.40698	6.40498	6.39719	1.05199	-0.281	7.3997	0.30565	9.87029	1.12094	6.66474	6.05833	9.49003	8.24281	2.43377	5.12353	14.8011	7.78652	6.2165	0.98351	0.52322	0.79964	15.1456	5.06611	2.68659	10.2136	0.86887	6.4702	1.41794	7.60524	5.6974	0.04128
20_5275-T28	6.19217	11.7414	8.32706	2.71688	1.51742	2.00678	5.83991	3.91334	9.73153	8.01337	9.58056	1.98838	3.39605	11.3802	1.23628	8.5267	2.17689	7.93441	0.75267	7.03719	6.40435	1.05	-0.13744	5.65567	0.48481	10.1545	1.48193	6.46635	5.86395	9.1571	8.52373	2.25328	3.93149	14.5563	7.65662	5.51408	0.77458	0.32916	0.57058	15.5602	4.57524	2.44308	10.1816	0.81878	6.4588	1.51556	7.49103	5.79392	0.04223
20_5275-T42	6.06066	11.5864	8.66366	2.40979	1.53718	2.39046	6.00117	3.59291	9.90498	7.68785	9.67508	1.84167	4.40082	11.4466	1.24347	8.91914	2.79805	7.71939	0.6647	6.18819	6.58926	1.10091	-0.24689	5.36904	0.16294	10.2329	1.55091	6.19921	5.8457	9.22306	9.0405	2.40762	3.75774	14.8314	7.79045	6.03866	0.94823	0.70233	0.57166	15.235	4.85182	3.62569	10.473	1.01023	6.20159	1.36413	7.50325	5.72938	0.04676
20_5275-T60	6.17478	11.6506	7.93456	2.77228	1.6666	2.34888	5.93592	3.47002	9.71751	7.92381	9.71955	2.40324	3.07407	11.6197	1.61328	8.0262	1.652	7.35751	0.62965	6.01307	6.36973	1.18731	-0.17278	6.71488	0.27209	9.64272	1.57126	6.25316	6.03722	9.1904	8.43067	2.1756	5.46379	14.6541	7.67214	6.02388	0.87745	0.33736	0.47731	15.2729	4.79239	2.46273	9.61401	0.54565	6.21957	1.44897	7.23611	5.55722	0.08694
20_5275-T77	5.71291	11.5458	7.8775	2.36501	1.62851	2.19513	5.79965	3.39375	9.63317	7.61073	9.67203	3.72893	3.96113	11.369	2.01256	7.73809	1.43325	7.32662	0.81753	5.94964	7.32656	1.33016	0.15485	6.88378	0.24035	9.55143	1.92517	6.33909	5.89807	9.1575	8.60904	2.26843	5.19965	14.3075	7.58435	5.86852	0.89532	0.61103	0.61973	14.8761	4.89914	2.09842	10.1411	0.60315	6.30811	1.84035	7.28614	5.60879	0.06633
20_5275-T91	5.74903	12.3003	9.33874	2.76103	1.58131	2.40797	6.09515	3.73405	9.85468	8.19047	9.85102	1.70626	3.72799	11.8535	1.92784	8.78889	3.13977	8.18085	0.81346	6.61241	6.56265	0.93193	-0.23178	6.47606	0.05614	10.1346	0.83881	7.15314	6.02912	9.31744	8.67749	2.63857	3.18835	15.2217	8.14786	6.48466	1.07046	0.88228	0.71152	16.7999	4.99958	4.79724	10.963	0.82869	6.28758	1.91093	7.95957	5.70396	0.22306
20_9704-T42	6.34326	10.6064	8.9005	2.10539	1.57536	2.06312	6.31055	3.34257	9.74482	7.79966	10.0253	1.38412	2.43507	11.4537	1.47401	8.28846	3.19253	7.62152	0.87505	6.34013	7.8144	0.90374	0.17561	6.54394	0.29132	9.81535	1.49726	6.78012	6.65876	8.94744	8.12022	2.14971	4.49217	15.1562	8.2021	5.87083	1.32909	0.79916	0.89851	15.2725	5.05379	3.05726	8.63599	0.85511	5.90317	1.00259	7.56784	5.22677	0.4753
20_9704-T49	6.38264	10.4167	9.09126	2.2136	1.46998	2.41161	6.44566	3.15257	9.86509	7.79331	9.97472	1.9062	2.59891	11.2223	1.96916	8.36902	1.6402	7.85922	0.61453	6.49614	7.2572	1.20486	-0.10289	5.01722	0.17946	9.5054	1.82767	6.52294	6.57062	8.46361	8.63957	2.30778	3.65264	14.7781	8.02983	4.81297	1.23586	0.76678	1.02729	14.9927	4.57966	2.45152	9.20436	1.29023	5.89746	2.04462	7.9369	5.56094	0.32268
20_9704-T53	6.05115	10.6805	9.30905	2.26785	1.45799	2.12494	6.47642	2.95991	10.4332	7.67575	10.0164	1.57952	2.13574	11.4938	1.52991	7.92078	2.26073	7.60212	0.61896	6.09805	7.30025	1.06777	-0.21299	5.64324	0.49325	9.45546	1.4349	6.70314	6.79706	8.49423	8.38707	2.25074	4.294	15.2581	8.2497	5.66184	1.16666	0.69676	1.0353	15.2341	4.72219	2.45927	9.32429	1.04515	6.0427	1.63245	8.02579	5.4617	0.43947
20_5268-T42	5.25593	10.6161	9.14034	2.62874	1.67913	2.43371	6.00334	3.47532	9.86599	7.82222	9.64777	2.65371	2.09734	12.4618	1.60018	10.2695	2.68107	8.66139	0.91891	6.10755	6.55715	0.93941	0.18301	6.20355	0.2278	8.92814	1.9122	7.02367	5.73272	9.4033	7.68143	2.2263	3.72316	15.255	8.57051	5.60221	0.94419	0.78002	0.84664	15.7549	5.01348	2.23662	9.41668	0.68085	5.91754	1.53693	8.31677	5.95394	0.38278
20_5268-T49	6.48678	10.4209	8.75079	1.86684	1.46492	2.11446	5.86613	3.76689	9.7853	7.57046	9.62472	1.48277	1.91068	11.2923	1.71799	8.92959	1.23594	8.05939	0.84793	5.75997	6.4793	0.8691	-0.55055	4.92121	0.19904	8.99722	1.34586	6.1033	5.51686	8.79575	7.83071	1.84864	3.72183	14.9691	8.52097	4.71664	0.73476	0.69965	0.7665	15.7967	4.32936	1.38486	9.10812	0.64966	5.84328	1.2741	8.55665	5.51335	0.40679
20_5268-T53	6.19696	10.5831	8.76322	1.89982	1.31661	2.16036	5.91888	3.15699	9.92581	7.31612	9.64744	1.85152	1.67929	11.5588	1.79854	8.22021	2.46467	7.80924	0.64132	5.56132	6.52546	0.85922	-0.31368	5.08267	0.26792	8.86563	1.46465	6.32184	5.72234	8.79488	7.65285	2.10859	3.87075	14.6169	8.34707	5.3189	0.8902	0.55976	0.90037	15.886	4.59096	1.91888	8.7184	0.73799	5.97481	1.85208	8.4242	5.43774	0.42916
20_6238-T14	6.5168	10.5481	8.87006	2.82308	1.75036	2.07808	6.20035	3.43376	9.81791	8.06101	10.0048	1.5535	3.13117	12.1285	1.39715	8.05233	2.27303	8.19573	0.82387	6.1446	6.77956	0.84342	-0.10859	6.82716	0.21269	9.96147	0.75834	7.53684	6.69834	9.83328	8.70268	2.22904	4.63117	15.3465	8.5984	6.13851	0.98713	0.59821	1.23018	15.5621	5.07808	3.04235	9.37898	0.65608	6.18112	1.53945	8.04222	5.3889	0.2306
20_6238-T49	6.69563	10.0455	8.63876	2.95547	1.9257	3.16992	6.0347	3.28165	9.65493	7.26092	9.80654	2.29058	2.73	11.5086	1.83522	9.01266	2.07386	7.91322	0.96057	5.98197	6.32367	1.22723	0.03329	5.55623	0.74669	9.83452	2.25137	6.78188	6.47131	9.46006	8.73513	2.48492	3.08614	13.8821	7.93249	4.84204	1.38167	0.78087	1.38635	15.0066	4.50296	1.94824	9.38831	0.91183	5.80399	2.49526	8.14349	5.62216	0.24123
20_6238-T60	6.41819	10.7311	8.63255	2.71905	1.50799	2.65793	6.09122	3.32158	10.1527	7.50475	10.1745	2.67514	2.89739	11.9473	1.28862	7.60454	1.43512	7.29787	0.86829	5.85249	6.49846	0.91245	-0.01549	6.76882	0.46028	9.59966	0.99044	7.02506	6.55415	9.2532	8.61408	2.34277	5.15839	14.9296	7.77757	6.25835	0.96188	0.96341	1.20409	15.4029	4.54224	3.8018	8.75918	0.72039	6.24261	1.75496	8.12459	5.2953	0.40228
20_8968-T14	6.57208	11.8291	10.3671	1.69439	1.72106	2.33255	6.63874	3.91296	10.2042	7.81602	10.3492	1.50107	2.04255	12.7402	1.75944	8.03746	2.135	8.49189	0.61157	5.64231	7.07635	0.80231	-0.10013	5.35774	0.12441	10.4219	1.36302	8.22223	6.8626	9.87981	8.04354	2.97643	3.11796	15.5448	8.94189	5.94546	0.99859	0.70971	0.66336	15.1122	5.08254	6.16341	9.65669	1.04171	6.3996	2.0969	8.59061	5.79852	0.40009
20_8968-T28	7.58879	11.5599	10.5672	3.26031	1.89315	3.22722	5.90343	3.81029	10.6197	7.03073	10.1809	4.01112	5.10851	12.3592	1.7329	10.1151	2.16889	8.29917	0.67124	6.7225	6.71079	1.01828	-0.31696	6.70901	0.50601	10.9565	2.69504	7.32894	5.76572	9.43316	8.27297	2.88191	4.02576	14.5866	8.30248	5.55609	1.65293	0.591	0.64898	14.7586	4.60309	3.79849	10.9878	1.26122	6.16891	2.10107	9.1329	6.33646	0.3571
20_8968-T42	7.69314	12.1653	10.3021	3.07979	1.40289	3.566	6.19922	3.9409	10.081	7.88073	9.8496	1.73635	3.21675	12.7276	1.13928	8.77606	2.56398	7.8229	0.80406	6.23022	7.25389	1.22555	0.06266	7.37005	0.5555	10.7601	1.64684	8.58611	6.1864	9.22398	8.56348	3.02333	5.13831	15.0897	8.61229	7.03772	1.10747	0.81835	0.72861	15.4429	4.82572	3.34491	9.57009	1.4466	6.29137	1.76481	8.50233	5.9673	0.43435
20_8968-T56	6.66327	12.4373	11.0818	2.45579	1.85156	3.5716	6.42847	3.73674	9.9916	7.80181	10.322	1.98883	3.738	12.8652	2.00146	8.49773	2.99778	8.32027	0.72549	6.54814	7.65158	0.94985	-0.3126	7.74314	0.20302	10.3348	1.57511	9.10882	6.38148	9.51627	8.96463	3.10814	4.27559	15.6113	8.43474	6.74644	1.32383	1.0846	0.85456	16.4667	4.94235	4.3203	10.0255	1.28833	6.29716	1.6808	8.91202	5.88576	0.57867
20_8968-T77	7.2611	11.3473	9.39427	1.72642	1.38596	2.52158	6.0005	3.52549	9.63893	8.16129	9.76324	1.55099	3.15393	11.8698	1.56331	7.1769	4.73671	7.60638	0.89802	5.22543	7.15257	0.84267	-0.08715	6.4109	0.47596	9.87218	1.44984	7.53825	6.26863	9.40917	7.7422	2.21721	4.43052	14.4065	8.05841	5.49279	0.76572	0.36563	0.79797	14.4087	4.78598	2.07531	8.61425	0.9293	5.82772	1.59722	7.93986	5.27732	0.24261
20_7794-T14	5.61273	11.3444	9.09806	1.46812	1.34378	1.81366	6.11848	2.49851	9.69716	7.91153	9.8975	1.16905	2.3331	11.7798	1.0146	7.72798	2.38172	7.94075	0.65392	5.49122	7.02061	0.72654	-0.41044	6.18395	0.17484	9.39963	1.49667	6.87396	6.44123	9.59629	8.39648	2.31266	3.44948	14.9353	7.90353	5.91894	0.90492	0.7145	0.53322	14.4389	4.90815	5.41314	8.95671	0.725	6.07253	1.7639	7.59575	5.53023	0.46555
20_7794-T28	7.6192	11.3995	10.123	2.76207	1.96738	2.7597	6.07445	3.35139	10.3564	7.69852	10.19	2.30317	3.88062	12.1015	1.71219	10.9781	3.30862	8.44502	0.68871	7.23321	7.13569	0.38644	-0.31064	6.7578	0.09508	10.5918	0.80574	7.1233	5.8929	9.11357	9.24006	2.44889	4.10813	14.6943	8.32658	5.57477	1.01968	0.92033	0.62327	14.5291	5.24845	4.05573	10.7716	1.02359	5.92584	1.74137	8.51929	6.52588	0.34593
20_7794-T42	6.44249	11.8386	9.44165	1.63244	1.83795	2.08861	6.30064	2.89024	9.85367	6.99691	9.76373	1.50484	2.46155	11.8387	0.85791	8.43056	3.06826	7.6751	0.54441	5.6085	7.5088	0.60183	-0.62318	6.97835	0.1046	10.0369	1.27683	6.7114	6.31381	9.41004	8.79086	2.15211	5.13334	15.1699	8.22315	6.5455	0.96283	0.66855	0.66578	14.8805	4.58499	2.87931	9.13982	0.86811	5.96351	1.79843	7.62811	5.54431	0.43448
20_6046-T14	6.58883	10.8577	9.53469	3.21321	2.08735	1.86495	6.45906	3.87703	9.45623	8.04799	9.66328	1.65447	2.555	11.9717	1.24023	7.48513	1.35365	8.01662	0.59258	5.32265	6.43353	1.02166	-0.10418	6.33714	0.24719	10.1474	2.23957	6.667	6.10621	9.28694	8.78468	2.09553	4.1286	14.7851	7.86031	5.21954	1.09767	2.23776	0.51887	13.9927	5.00958	4.29342	8.98941	0.55269	5.90323	1.38695	8.32769	5.40251	0.36916
20_6046-T28	7.37848	10.9323	9.94671	2.75495	1.97844	2.64508	6.02343	4.00709	10.0251	8.38233	9.93389	3.23661	3.18957	11.618	1.52582	9.32655	1.86082	7.75138	0.58469	6.327	6.20599	0.84954	-0.43999	7.09244	0.00449	10.7632	1.59993	6.37995	5.36243	8.74267	9.32582	2.06714	4.13434	14.1708	7.88393	5.52567	1.28036	2.2934	0.71632	14.2126	5.06972	4.41653	10.1429	0.56729	5.79667	0.77109	8.66985	5.9469	0.39621
20_6046-T42	6.4674	10.8693	9.11105	1.82863	1.7138	2.51098	6.07034	3.67995	9.75232	8.13877	9.88095	2.26346	2.29298	12.1165	1.5088	7.74122	2.13332	7.87341	0.60347	5.22532	6.88983	0.62654	-0.51	6.78582	-0.22642	10.1218	1.69868	6.41265	5.53305	8.59047	9.21375	1.95219	4.64455	14.7667	7.80461	5.85652	0.96809	1.98662	0.63153	14.0548	4.97679	2.50853	9.21387	0.63265	5.81185	1.26449	8.55386	5.38912	0.33992
20_6046-T56	6.45358	10.9081	8.3934	2.07385	1.48976	2.07994	5.8978	3.64784	10.2374	7.97312	9.898	2.07369	2.17498	11.8076	2.00455	7.6367	2.04555	7.39371	0.71335	5.43056	6.22928	0.72871	-0.11814	8.53349	0.38567	10.3375	1.31513	6.5957	5.36933	9.05274	8.87248	1.74716	5.88982	14.6371	7.60469	6.52536	1.19068	2.03456	0.60942	13.7396	4.7776	3.34931	8.91128	0.57882	5.81978	1.58101	8.29921	5.3207	0.26451
20_8360-T14	6.22367	12.0575	9.41253	2.19489	1.7684	1.97501	6.4712	2.78765	10.1405	6.99566	9.99127	1.70233	2.45118	12.5187	1.07278	8.06378	2.80726	8.45658	0.73763	6.32542	6.92125	0.87249	-0.55273	6.20407	0.18274	10.248	1.29548	7.38105	6.29795	9.75493	9.12959	1.70282	3.72195	14.9745	8.49352	5.79134	1.07293	0.37597	0.47202	15.3403	4.73248	4.51958	9.52615	1.00638	6.57108	1.77154	8.54652	5.89598	0.41913
20_8360-T28	6.75008	12.1516	9.95801	3.49836	1.60618	2.73256	6.15426	3.88508	10.3658	7.75345	9.95181	5.09402	3.33496	12.2477	1.34231	10.3531	4.79367	8.40113	0.77868	7.89136	6.75944	0.97187	0.05669	7.52496	0.32401	10.6936	1.19859	7.22214	5.7635	9.2193	9.60178	2.09481	4.48101	15.0015	8.47083	5.98155	1.30031	0.74852	0.44507	15.2872	5.08921	4.39828	10.4553	1.17359	6.5777	1.7506	8.86789	6.4529	0.62799
20_8360-T42	6.28734	11.7772	9.20462	1.93505	1.41745	2.07299	6.02423	3.4448	9.62567	7.67225	9.86531	1.45781	1.24241	11.9533	0.72387	7.8096	1.43963	7.80828	0.44932	5.92182	6.64446	0.43772	-0.39712	5.74866	0.06602	9.86936	0.97287	6.80118	6.00795	9.24543	9.67764	2.03112	3.74051	14.5812	8.17543	4.98001	0.48732	0.3986	0.39155	15.3411	4.92161	2.49154	9.16475	0.85744	6.41439	1.59904	8.50328	5.58628	0.33005
20_8360-T70	6.0537	11.842	9.33463	2.14961	1.65519	2.06053	6.09907	2.77815	10.02	7.9472	9.77043	1.92405	2.13846	12.2782	1.23838	7.73541	3.97745	7.64722	0.64306	5.86018	6.66335	1.27777	-0.00144	7.18234	0.28605	10.2594	1.07442	6.96394	6.07671	9.62655	9.19398	1.77931	5.24042	14.4975	8.37207	6.19044	1.13602	0.59094	0.40471	14.9659	5.14834	3.69601	9.13385	0.82167	6.42267	1.4448	8.19424	5.67296	0.4758
20_9746-T28	5.77396	11.0896	8.71789	2.62082	1.1181	1.77534	5.7089	2.93665	9.46978	7.74483	9.53215	1.81494	4.76569	11.0509	1.21072	6.97473	2.44911	7.63788	0.36694	6.97137	6.09134	0.90689	-0.67982	7.15303	0.0677	9.62881	1.62528	6.25016	5.60069	8.70521	8.47057	1.67978	4.25718	14.3183	7.57552	5.94186	0.76723	0.4184	0.44191	15.8302	4.83529	1.51663	8.24751	0.36943	5.84505	1.32493	7.82833	4.94706	0.36376
20_9746-T42	5.99439	11.4225	9.5123	2.24833	1.26086	1.9382	5.8893	3.161	9.59478	8.22901	9.71509	1.79707	3.17205	11.4517	1.44221	7.22142	3.1002	7.55995	0.76193	5.99431	6.27157	0.57431	-0.37848	7.0453	0.26261	9.70493	1.19359	6.09193	5.72894	8.8643	9.06395	1.71642	4.2181	14.5827	8.12028	6.10078	1.04274	0.57893	0.53128	15.8881	5.05671	2.2616	8.44053	0.49755	5.76299	1.06036	7.8705	5.08989	0.43497
20_9746-T56	5.79885	10.9708	8.95277	2.12041	0.93863	1.9362	5.73147	2.71518	9.364	8.03618	9.84326	1.76046	4.63272	11.3536	1.38722	6.84797	2.54819	7.40535	0.78629	5.93666	6.3758	0.49837	-0.41743	7.30033	-0.13853	9.5524	0.85094	6.09038	5.77365	8.90689	8.67559	1.63088	4.44127	14.4681	7.88061	6.11104	0.92974	0.55035	0.50475	15.6861	4.92411	2.64434	8.20024	0.26605	5.74957	1.07134	7.73722	4.93272	0.39684
20_9746-T77	6.44227	11.4113	9.02406	2.33011	1.10982	2.13919	6.13586	3.29229	9.67326	7.99913	10.0591	1.7973	3.93219	11.6898	1.72732	7.3524	4.78237	7.65349	0.59032	6.09646	6.5863	0.7462	-0.34058	7.79416	0.22067	10.2567	1.57711	6.65136	5.98686	9.04374	8.64096	2.29394	5.03197	14.9515	8.4752	6.57118	0.91709	0.52253	0.52713	15.7393	4.95878	1.98033	8.33994	0.61489	5.96665	1.16798	8.03344	5.21794	0.30198
20_9571-T14	5.28343	10.1981	9.67837	1.04255	1.23383	1.66239	6.37184	2.85337	9.42616	6.67454	9.86546	1.23861	2.79844	10.2666	0.95972	6.03553	1.4005	7.63983	0.36691	5.3371	5.939	0.83802	-0.6548	3.95405	0.51901	9.99649	1.05085	5.74947	5.88395	9.30373	8.22338	1.93472	2.65198	13.5441	6.84491	2.80701	0.58047	0.77251	0.34802	14.4143	4.69206	3.84291	8.73356	0.77291	6.11721	1.63476	7.59387	5.23569	0.22867
20_9571-T28	7.19558	11.3439	9.89726	2.96303	1.30294	2.63074	6.65235	3.53603	10.3955	8.25553	10.3678	2.19986	3.45767	12.2584	1.1922	10.2511	5.14832	8.50118	0.69642	8.56916	6.10183	1.31936	-0.46338	6.75688	0.61233	10.7694	1.4001	7.15534	5.57401	9.17161	9.25372	2.54646	4.84162	15.4286	8.4352	6.17821	1.42558	1.27465	0.80106	15.9483	5.32394	4.22229	10.1891	1.34752	6.34693	2.43826	8.56279	6.33055	0.51472
20_9571-T35	7.45695	12.0619	10.1603	2.97158	1.79372	2.37683	6.97936	4.39025	10.4528	8.92204	10.3817	4.59696	2.92822	13.1177	1.01797	8.88805	3.37225	7.79248	0.92355	7.45044	6.46702	1.31857	-0.35883	8.45819	0.46513	11.0099	1.95138	7.33238	6.1393	9.39641	9.20707	2.70612	6.3504	15.9268	8.26775	7.48392	3.20781	1.46191	0.83924	16.1595	5.51204	5.07411	9.38329	1.5128	6.38999	1.81802	8.29156	6.04357	0.53846
20_6349-T28	5.78813	10.5288	9.97358	3.9504	1.29301	1.93936	6.03246	2.90813	10.0531	7.83584	9.85244	2.48447	3.55048	12.1209	1.51147	7.9544	2.58861	7.68036	0.7014	5.59773	6.29874	1.23977	-0.07467	7.01898	0.73386	10.6935	1.1977	5.64785	6.45845	9.58026	8.11734	1.95471	4.49536	15.2945	8.4697	6.19416	1.22998	1.00121	0.69511	13.9224	4.83543	3.08483	9.45476	0.95493	6.52398	2.08029	8.1374	5.34408	0.46896
20_6349-T42	6.37412	10.6275	10.4927	4.34768	1.48021	2.87918	6.0896	3.24428	10.2463	8.12724	9.93425	2.32501	4.08605	12.2915	1.47595	8.8369	3.14663	7.61952	0.93557	6.5318	6.81801	1.20927	-0.19357	6.34965	0.65897	10.8289	1.29894	5.85211	6.17016	9.46426	8.85326	2.20993	4.19865	15.2225	8.2595	6.26791	1.15639	1.05985	0.67633	14.221	5.03403	4.09002	9.32338	0.93469	6.26425	2.92388	8.15199	5.48247	0.42004
20_6349-T56	6.32842	10.4061	9.86669	3.88451	1.26505	2.6383	6.11749	2.51558	9.91623	8.01515	9.80882	1.86776	5.11769	11.9737	0.99245	8.22465	2.73902	7.58164	1.05395	6.15354	6.42155	0.66706	-0.2613	6.48061	0.43429	10.5797	0.88369	5.42493	6.14649	9.59025	8.27776	2.14838	4.34167	14.6195	8.01739	6.17678	0.90426	0.34521	0.53507	13.8206	4.97069	3.45006	9.14624	0.78818	6.09889	2.83954	7.76571	5.22012	0.29139
20_6349-T63	6.32777	10.3499	10.0835	3.45266	1.251	2.28264	6.07327	2.7571	9.93691	8.2867	9.95902	1.67634	1.63591	12.0362	0.97086	8.18583	2.65852	7.55035	0.70749	6.32406	7.2521	0.68154	-0.35051	6.34635	0.17945	10.7197	0.92233	5.40464	6.39882	9.6868	8.22748	1.97438	4.10203	14.817	8.32901	6.21517	0.9833	0.54061	0.71266	14.0409	5.18716	2.19135	9.10505	0.78255	6.26128	2.80046	7.68274	5.25901	0.41262
20_6349-T77	5.51285	9.90345	9.34286	2.65353	1.20999	1.9289	5.67262	2.27769	9.29716	8.19401	9.40664	1.57055	2.54441	11.2428	1.30887	8.13238	2.66865	7.1559	0.78991	6.10067	6.82059	0.74484	-0.41915	6.06998	0.44619	10.3827	1.13581	5.15201	5.88476	9.32565	7.57121	2.01218	3.77419	14.0871	7.71737	5.65025	0.86923	0.57105	0.36955	13.5616	4.84347	2.91929	8.36882	0.60164	5.68168	1.84383	7.21697	4.75427	0.3701
20_6250-T14	5.82854	10.5617	9.83224	1.39044	1.55076	1.86982	6.40793	4.16253	9.72029	7.67589	9.78445	1.53204	3.41197	11.5763	1.44245	7.57444	1.36191	7.67431	1.09421	5.34355	6.08152	1.11477	0.071	5.7966	0.36215	9.80873	1.60405	7.08092	5.77965	9.06215	8.52126	2.40919	3.27256	14.4708	8.08138	4.18448	1.28145	0.67723	0.69819	14.8364	5.07296	2.27925	8.76595	0.92598	6.41796	1.78979	7.97882	5.85247	0.51328
20_6250-T28	6.93123	10.952	9.93677	3.48236	1.71545	2.51562	6.3761	4.21534	10.1188	8.02613	9.85796	4.16836	5.6376	12.5663	1.87821	9.52455	4.62815	7.91376	0.86053	8.59613	6.04574	1.27789	0.07617	7.41162	0.44848	10.5447	0.90141	7.30107	5.43266	8.79791	8.89408	2.32222	4.30316	14.7519	8.25183	5.43553	1.41369	0.83024	0.71037	14.876	5.28252	2.85918	9.52699	1.1892	6.4154	1.36904	8.08029	6.24385	0.45177
20_6250-T42	5.77377	10.734	9.70149	2.07604	1.84418	2.20414	6.47773	3.52299	9.68319	8.14482	9.75727	1.63843	3.42127	11.7934	1.74567	7.64638	2.99689	7.15214	0.89254	5.40828	6.24057	1.32389	-0.1854	6.47151	0.79897	9.85985	1.28106	6.79846	5.56335	8.93812	9.11976	2.49502	4.17967	14.8862	8.33907	5.74844	1.26656	0.7995	0.81744	15.318	5.49006	2.19905	8.92844	1.23775	6.38369	1.38062	7.70096	5.78052	0.42699
20_6250-T77	5.51073	10.7828	9.79528	1.79209	1.23972	1.98545	6.23256	3.61001	9.89031	7.91157	9.84334	2.10277	3.82888	11.8641	2.26829	7.97228	2.93767	7.47377	0.41007	6.28767	6.34059	1.00782	-0.30558	7.04666	0.09011	9.98674	1.28828	6.85799	5.65413	8.90793	8.67177	3.1421	4.45734	14.8581	8.40956	5.31046	1.09177	0.76994	0.59794	14.9688	5.32684	2.62417	9.11688	1.03614	6.47003	1.09899	7.8818	5.74804	0.39886
20_5300-T14	5.744	10.3557	9.35951	1.50586	1.58725	1.62191	6.32013	4.38165	9.71347	7.49029	9.56366	1.27879	2.65719	11.4669	0.73385	7.72435	2.56166	7.63652	0.6287	5.65927	6.46319	0.63777	-0.15284	5.96758	0.28867	9.22959	1.0661	6.77015	6.27945	9.29099	8.86465	2.27883	3.52693	14.4972	8.44462	4.35759	0.97086	0.89418	0.50674	13.6947	5.00186	1.36981	9.12893	0.86163	6.17773	1.61225	7.53082	5.54646	0.32011
20_5300-T28	6.95735	10.7808	9.00616	2.24194	1.57248	2.14796	6.35591	3.70674	9.95043	7.82814	9.78621	3.8912	3.73356	11.7717	1.41293	9.10793	3.71273	8.10251	0.75886	7.21706	6.52619	0.92581	-0.33145	7.33557	0.19624	9.81241	0.65646	6.68729	5.88542	9.32111	9.61796	2.28924	4.64271	14.5541	8.36476	6.14105	1.24427	1.02844	0.55959	13.6585	5.12307	1.85328	9.81749	1.31204	6.02271	1.40003	7.89065	6.13915	0.31529
20_5346-T14	5.7687	11.8318	9.2392	1.48137	1.21214	0.93862	6.19369	4.81164	9.65605	8.43244	9.66063	0.98561	2.20149	11.4596	1.27913	7.90831	2.28048	7.74503	1.0524	5.82049	6.4751	0.75577	-0.09274	5.8399	0.12588	10.1515	1.4383	6.46614	6.11645	9.34184	8.19998	1.86301	3.51191	14.7332	8.01764	5.81147	1.53922	0.93482	0.67942	15.6998	4.80757	2.96977	8.32402	0.52956	6.12837	3.57568	7.61546	5.57361	0.48164
20_5346-T28	6.94712	11.4741	10.2454	2.72478	2.20551	1.63798	5.75757	5.14731	10.2617	8.25192	9.55412	2.42827	2.53143	12.3794	1.31358	11.2924	2.26842	8.51034	0.73509	7.23962	6.50487	0.83369	-0.27051	5.86303	0.38383	10.9611	1.20761	6.50426	5.02111	9.02623	8.18503	1.56495	3.3847	14.6945	8.11067	4.96084	1.20368	0.56285	0.53014	15.7368	4.9629	3.31855	9.601	0.48609	5.73739	3.18659	7.55174	6.12289	0.34564
20_5346-T42	5.93667	11.8379	10.0023	1.8345	1.80503	1.71213	6.06085	5.06891	10.2569	7.84958	9.83498	2.09486	2.53945	11.539	1.1995	8.02198	2.59169	7.2858	0.83225	6.17087	6.83844	1.02565	-0.40951	5.86993	0.30225	10.0698	1.46075	6.1	5.38244	9.28761	8.3383	1.96626	4.22441	14.7617	8.37045	5.49617	0.84358	0.64834	0.65293	15.8653	4.94235	3.18658	8.19288	0.52685	5.87214	3.39335	7.48453	5.44204	0.38826
20_5346-T49	5.77495	11.7841	9.22793	1.62573	1.60886	1.45557	5.88305	5.15993	9.85296	8.10282	9.72708	1.84268	1.99806	11.6434	1.0815	7.84691	1.81485	7.04272	0.5666	5.49265	6.74342	0.69097	-0.09781	6.01699	0.38601	10.2248	1.45234	5.94509	5.44996	9.28651	8.07267	1.98849	4.20963	14.7988	8.14786	5.52374	0.90941	0.81258	0.61378	15.9086	4.92253	3.15592	7.59565	0.69027	5.95243	3.53726	7.46179	5.53443	0.55941
20_5225-T14	5.50759	11.31	9.61694	2.27067	1.92907	2.15465	6.46744	3.3137	9.20785	8.35106	9.68502	1.55701	2.41335	10.8298	1.93555	9.21237	3.06771	8.20384	3.92183	5.82713	5.90822	2.71612	0.15244	4.45739	0.60864	11.7611	2.58665	6.86225	6.11904	9.76001	7.74037	3.97645	3.15278	15.8994	7.92941	5.4126	1.37483	1.37429	2.39672	15.7492	4.85604	3.41881	10.0216	1.26591	5.99726	2.02138	7.81295	5.29008	0.43404
20_5225-T28	6.36697	11.3782	10.0093	3.35766	2.22399	2.52103	6.27195	3.67725	10.1133	7.48259	9.79555	3.21568	2.49837	11.9205	2.10102	9.08769	3.14691	8.57334	3.95364	8.14319	6.27457	2.51666	-0.1698	6.2575	0.57361	11.7758	2.59636	7.1499	5.73974	9.49687	8.18255	3.73938	4.19194	15.9595	7.87853	6.1205	1.55063	1.26843	2.17155	15.7322	4.58831	3.33402	10.7005	1.35378	6.25093	2.17981	8.26453	5.76871	0.52608
20_5225-T35	6.23357	11.7297	10.0682	3.51968	2.44112	2.83748	6.44274	3.58185	9.92402	8.15735	9.97257	3.74466	2.71037	11.6084	2.31323	10.3404	3.1318	8.00965	3.75313	7.59756	6.35464	2.56334	0.0464	6.25517	0.54306	11.7541	2.72325	6.81644	5.92464	9.07498	8.8624	3.73855	3.72442	15.859	8.00019	6.34705	1.7245	1.37519	2.04404	15.9999	4.83053	2.67343	10.5238	1.28207	6.20697	2.29648	8.48948	5.90931	0.59683
20_5225-T42	6.14273	12.0308	10.2321	3.02218	2.14216	3.06119	6.58025	3.82941	9.93371	8.40338	10.0307	2.55961	2.98453	11.4688	2.72102	10.3398	3.2351	7.90697	3.73981	6.67767	6.58631	2.60768	0.28021	6.42931	0.08945	11.8344	2.51452	6.787	6.18697	9.36631	8.29371	3.62808	4.39051	16.111	8.2947	6.23316	1.2507	1.38631	2.10613	16.0387	5.01875	3.0572	10.4749	1.32969	6.36909	2.47095	8.26119	5.60484	0.5529
20_8015-T14	5.56666	11.3399	8.76582	1.82387	1.49877	1.45897	6.14066	3.13192	9.99731	7.52975	9.8109	1.30979	3.16235	11.8064	1.17845	7.89347	2.73308	8.26226	0.28612	5.65982	6.32847	0.51072	-0.62468	4.8902	-0.04922	9.85402	0.85773	6.98306	5.70225	9.4113	8.33463	2.0385	2.45736	14.958	8.36086	6.01295	1.35285	0.65811	0.64165	15.0939	4.76721	3.70484	9.16679	0.61539	5.9946	1.25921	7.86013	5.29963	0.07057
20_8015-T28	7.13108	11.1548	9.54603	2.53816	1.67585	2.36652	5.66574	3.55529	10.3855	7.27563	9.90652	2.65838	4.03083	11.8136	0.99393	10.2625	2.08017	8.35881	0.60889	6.52967	6.33905	0.95226	-0.51638	5.50614	0.13981	10.2419	1.27578	6.41543	5.21229	9.06841	8.53456	2.18331	3.09087	14.1233	7.96789	5.44518	1.61851	0.50364	0.57412	14.9884	4.92399	3.33109	10.0137	0.26751	5.94579	1.56604	8.38843	5.79582	0.18618
20_8015-T39	4.97204	11.5959	9.02844	2.19016	0.9882	1.86521	5.66418	3.82436	10.21	7.84276	9.38151	4.19415	4.11065	11.364	1.18484	7.47025	2.27781	7.60645	0.55584	5.71942	6.42649	0.59434	-0.50504	6.65597	0.12244	9.34465	0.95927	6.45747	5.36024	9.00054	8.24834	1.84622	3.54983	14.3631	7.76767	6.02875	2.09408	0.99957	0.78652	15.4069	4.83243	4.46633	9.03089	0.65249	5.77464	1.33199	7.65329	5.30815	0.23512
20_8015-T63	5.35839	11.2352	8.5671	1.93917	1.40278	2.17862	5.67175	3.49308	9.71117	7.41424	9.59146	1.83778	2.07468	11.3889	1.61712	7.68548	5.65968	7.83388	0.61333	5.36086	6.90179	0.72685	-0.25405	6.34227	0.08416	9.22317	0.91393	6.28232	5.78219	9.03406	8.2423	2.02223	3.03011	14.3416	7.81066	5.76398	0.7632	0.53268	0.61281	14.8421	4.62262	3.05723	8.81739	0.47876	6.00775	1.03627	7.87009	5.2377	0.14421
20_8015-T77	5.44549	11.8507	9.11123	2.46314	2.2364	2.6807	6.40682	3.60045	10.2203	7.5918	10.0251	2.00344	3.14525	12.0129	1.62586	8.21251	3.28921	8.15955	0.71682	6.13028	7.44187	0.94726	-0.45016	6.34871	0.03116	9.52775	1.77314	7.10457	6.20757	9.23937	8.70988	2.38464	3.8664	15.075	8.50357	6.38581	1.42843	0.83924	1.06665	14.9842	5.17202	4.63612	9.14634	0.77968	6.52633	1.61113	8.08993	5.62671	0.18489
20_5482-T28	6.69769	11.5353	9.68916	2.77643	1.30613	1.98809	6.08121	3.78262	9.79866	8.27852	9.93194	2.49334	2.7394	12.1091	1.68597	8.95475	1.62971	7.86635	0.45454	7.51778	6.47028	1.0879	-0.25533	6.6028	0.16958	10.6252	1.26849	6.66587	5.12071	9.31744	8.79274	2.04362	4.09573	15.0248	8.65156	5.68475	0.54601	0.45791	0.50891	14.2184	4.79842	3.09634	9.80464	0.95893	6.04707	2.20508	8.13871	5.7894	0.44962
20_5482-T42	6.91888	11.7561	9.77548	2.5384	1.27588	2.13778	6.23758	3.29826	9.68882	8.2327	9.93966	1.99578	2.25452	12.2551	1.86183	8.92946	2.32228	8.12439	0.54077	6.84516	6.42917	1.01128	-0.26553	7.50136	-0.14333	10.6372	0.96256	6.41547	5.37109	9.08578	9.26689	1.95245	5.47914	15.3984	8.65454	7.61871	0.81465	0.44605	0.51241	14.2263	4.8361	3.41009	9.59844	1.39129	5.8971	2.63353	8.47408	5.80059	0.33186
20_5482-T63	6.38355	11.4481	9.929	2.29886	1.15356	2.12372	6.05162	2.92274	9.4736	7.96183	9.68931	2.02445	1.93583	11.6571	2.27184	8.22761	3.18334	7.5493	0.73513	6.8727	6.4164	0.72749	-0.18659	7.58983	0.32668	10.4319	0.79794	6.08835	5.593	9.51888	8.6711	2.1518	5.5555	14.9674	8.60484	6.88097	0.76098	0.49393	0.54792	14.5649	4.9111	2.76316	9.48786	1.07656	6.10021	2.44462	7.93436	5.54815	0.50493
20_5482-T77	7.18898	11.9958	10.3951	2.81507	1.67964	2.48392	6.27443	3.79917	9.73959	8.16613	9.85102	3.53163	4.19131	12.059	2.78345	8.7194	3.85094	7.61824	0.8693	6.39494	6.653	1.09325	-0.01441	8.20194	0.3241	10.6176	1.91597	6.81349	6.07355	9.46691	9.15422	2.96743	5.71048	15.2589	8.8451	6.71625	0.79499	0.76524	0.83829	15.1609	5.05695	3.51582	9.94212	1.11053	6.26972	2.14348	8.15114	5.83956	0.43935
20_7560-T14	5.47425	10.8666	10.0699	1.53852	1.297	1.67605	5.92235	3.2237	9.46373	7.63165	9.49662	1.33354	1.8559	11.5817	1.26462	7.95638	1.58997	7.70226	0.75243	5.34427	5.23901	0.54426	-0.20606	5.42223	0.06121	9.40925	1.38371	6.30316	5.73897	9.32767	8.63679	2.03191	2.97669	13.6962	7.806	5.02734	0.35532	0.46354	0.6364	15.1647	4.60052	3.41415	8.88403	0.47929	6.15135	1.52272	7.83171	5.32721	0.37149
20_7560-T28	6.88349	11.1717	10.9561	3.36396	1.39427	2.24272	5.7412	3.57963	10.0153	7.91826	9.836	4.12134	3.49982	12.4316	1.54764	10.5851	2.32654	8.24821	0.777	6.27764	5.27761	0.92795	0.3773	6.69633	0.12454	10.9503	1.97891	6.13473	5.20241	9.05146	9.15969	2.0093	3.97403	14.119	8.18512	5.36029	0.88205	0.61711	0.69512	15.309	4.86729	5.10646	10.436	0.62458	6.16636	1.74894	8.12844	5.96383	0.44031
20_7560-T42	5.92751	11.3957	10.2079	2.93395	1.28786	2.30442	6.04924	2.70429	9.39058	7.87997	9.6624	1.60316	2.91367	11.7305	1.77319	8.69096	3.65161	7.80162	0.76913	5.57512	5.2513	1.35491	-0.17065	7.85732	0.306	10.1974	1.69073	6.39117	5.68295	9.04477	9.05248	2.27097	4.75251	14.319	8.15327	7.31467	1.15394	0.63823	0.84229	15.6911	4.87715	3.52079	9.42422	0.82869	6.5155	1.6808	8.03181	5.62609	0.52554
20_7560-T63	5.89217	11.327	10.4731	2.24195	1.45667	2.18856	6.06536	2.81801	9.69772	7.78149	9.77626	1.62596	2.84606	12.1321	1.99548	8.20252	3.61899	7.58406	0.84426	5.42031	5.37537	1.30605	-0.20309	7.43995	-0.01717	9.95115	1.41339	6.53215	5.62928	9.48161	8.92314	2.33687	5.11859	14.1985	8.17096	6.80015	1.08112	0.62855	0.67452	15.5206	5.02458	4.47263	9.21545	0.69331	6.4511	1.67645	7.95029	5.42369	0.42749
20_7647-T14	6.22184	10.2835	9.71448	2.3672	1.22401	1.4024	6.08832	3.88492	9.76968	7.73781	9.75967	1.94569	2.51246	11.0585	1.26064	8.3726	0.93132	7.55801	0.93074	5.34585	6.56815	0.97656	-0.38198	5.41126	0.61074	12.0285	1.83079	6.61549	6.03308	9.74362	7.59305	2.24116	3.58672	15.7602	7.11614	4.79387	0.61658	0.91416	0.46941	15.8064	4.67008	2.84643	8.87645	0.57651	6.02857	1.63059	7.5912	5.30102	0.40695
20_7647-T39	7.24438	10.8253	9.83154	3.17428	1.69867	2.52166	6.17635	4.95451	10.416	8.32545	9.91156	2.8106	4.33512	11.4731	1.04693	9.69428	2.84377	7.90471	1.05505	6.2794	7.10745	1.45483	-0.16138	6.76879	0.48851	11.9328	2.22845	6.38863	5.75634	9.41885	8.68521	2.33452	4.55254	15.3895	7.12086	6.553	1.53488	1.21019	0.86703	16.028	5.07571	5.07121	8.96434	0.87498	5.9932	2.17032	8.12101	5.78437	0.51003
20_7647-T70	6.41984	10.6231	9.5758	2.43023	1.44676	2.05277	5.91574	3.26848	9.80981	7.93014	9.7674	1.86402	3.31716	10.8471	1.12106	7.69927	3.20288	7.73089	0.80881	5.23607	7.32584	0.94664	-0.41343	7.12951	0.37562	12.0834	1.52861	6.41261	5.91303	9.75631	7.76467	2.04488	5.597	15.5501	7.10284	6.90765	1.12307	0.85956	0.77382	15.798	4.9237	2.02798	9.23445	0.65596	6.06723	1.43695	7.59983	5.16653	0.43275
20_9943-T14	5.89857	11.2518	8.19008	1.62336	1.35616	1.80938	5.90717	4.04891	9.23229	7.43762	9.52334	1.39922	1.74248	11.3213	1.33054	7.63818	0.89418	7.41563	0.78522	5.81378	5.66202	0.57441	-0.29181	5.56982	0.37012	9.91647	1.3406	6.41318	5.94313	9.28398	8.14564	1.92757	2.92982	14.3444	7.54021	4.48049	0.88992	0.38591	0.51278	15.4206	4.58724	2.80035	8.10985	0.68997	6.11124	2.04435	7.34985	5.3933	0.44443
20_9943-T28	6.21411	11.0111	8.95544	3.18047	1.51049	2.1513	5.50922	3.75212	9.62827	7.3797	9.30465	2.67666	4.15353	11.9937	2.37324	9.71494	2.05254	8.12133	0.68167	6.74021	5.20249	0.72662	-0.55315	6.38793	-0.00855	10.3856	0.87143	6.41491	5.32771	9.01302	8.35969	1.89082	3.54624	14.5407	7.44011	5.3609	0.79435	0.13528	0.5486	14.9626	4.59181	3.65215	9.59891	0.33934	5.92419	1.75951	7.22328	5.55147	0.17272
20_9943-T49	5.75251	11.173	8.44188	1.95961	1.16231	2.06578	5.72443	3.42499	9.40388	7.70991	9.56377	1.65364	1.92264	11.8535	1.30027	8.06301	1.49961	7.34039	0.46011	5.84039	5.48429	0.89121	-0.4293	6.80091	0.13293	10.0548	0.95106	6.36033	5.75254	9.43981	8.5204	2.16517	4.68966	14.9403	7.83955	5.94278	0.85861	0.40204	0.56495	15.195	4.63555	4.23653	9.04895	0.62981	6.08406	1.32842	7.31016	5.26805	0.39736
20_9943-T63	5.68052	11.3954	8.24907	2.15516	1.19581	2.12142	5.75122	3.4394	9.40806	7.39065	9.69235	1.76344	1.81453	11.8897	1.44233	8.01689	1.90543	7.38764	0.74366	5.63485	5.49125	0.63041	-0.43284	6.68503	0.02218	10.094	1.199	6.44429	5.81578	9.42	8.54554	2.2496	4.39745	14.8979	7.86717	5.96094	0.95008	0.30479	0.39438	15.1961	4.72055	2.99052	8.63516	0.73626	6.27023	1.78522	7.57	5.3515	0.44641
20_9943-T77	7.37477	12.4519	9.62268	2.71553	2.56851	3.07028	7.09366	4.93011	10.678	8.06256	10.8242	2.21766	3.99722	12.9873	2.02556	9.52861	3.89028	8.66909	0.89063	6.88191	6.53217	0.94985	-0.56173	7.9565	0.55556	10.9906	1.21597	7.6939	7.089	9.86457	10.3839	3.15702	5.49778	16.2557	9.08202	6.67906	1.22737	0.83926	1.15423	15.8051	5.92527	4.2202	10.1369	1.1597	7.29189	2.09666	8.51113	6.56569	0.51978
20_5412-T14	5.1903	9.9154	8.67502	1.9835	1.19119	1.4783	5.82351	3.0885	9.26412	7.0367	9.1686	1.34811	2.00255	11.4631	1.228	7.68509	2.51103	7.7482	0.28806	5.8503	6.09359	0.7065	-0.69287	6.19011	0.11255	9.65302	1.36077	6.99577	5.85457	9.14907	7.90451	1.98332	3.41641	15.0715	8.23269	6.14957	1.35189	0.3493	0.36131	15.2749	4.58578	4.48579	8.41154	0.78919	5.93877	1.87805	7.52083	5.08746	0.33729
20_5412-T28	7.12167	9.93456	9.67535	3.02171	1.35569	1.74138	5.45311	3.70118	9.92186	6.43559	9.34178	2.66865	3.31172	12.0059	0.80514	10.9163	1.61287	8.4892	0.50569	8.10189	6.18335	0.5858	-0.88569	5.50916	0.12205	9.9749	1.57148	6.50255	5.2496	8.69688	7.87678	1.78619	2.58606	14.9234	8.03833	4.68945	0.89544	0.40128	0.38737	14.961	4.5909	2.42859	9.47211	0.68716	5.67886	0.8615	7.70072	5.77388	0.17925
20_5412-T49	5.8074	10.4584	8.92221	1.93479	1.25612	1.58856	5.88317	2.99679	9.81152	7.08671	9.63442	2.38037	3.33664	12.0595	1.34361	7.89979	2.65381	7.50349	0.27292	5.81461	6.41865	0.60626	-0.71159	6.5121	-0.00913	9.73039	0.92801	7.0491	5.60993	9.26088	8.22375	2.19764	4.08265	15.2465	8.42627	6.15114	1.21181	1.19883	0.40042	15.0978	4.77189	4.38041	8.7803	0.60545	5.78197	1.36413	7.60311	5.11483	0.26761
20_5412-T63	5.80754	10.4129	8.92594	2.14652	1.09086	1.56585	5.77915	3.24223	9.67459	7.32471	9.60471	1.44564	3.19445	11.9769	1.50092	7.89379	4.58027	7.41909	0.74232	5.84879	6.90399	0.62521	-0.41703	6.28452	0.19128	9.62419	1.39825	6.8306	5.86512	9.21531	8.10486	1.98311	3.69468	15.1172	8.30418	6.15606	1.08819	0.72332	0.46299	15.2472	4.79438	4.05059	8.63843	1.10865	6.07568	1.0666	7.74006	5.14891	0.35374
20_5412-T77	6.48119	10.5043	9.12646	2.16574	1.51521	2.03381	6.09515	3.84128	9.78794	7.3178	9.69755	1.53842	3.56852	12.003	1.72775	8.22557	3.54254	7.71763	0.54201	5.9925	6.51427	0.76778	-0.36839	5.9886	0.05116	9.65518	1.15256	7.10221	6.3647	9.25949	8.45489	2.32031	3.77547	15.3576	8.50795	5.7366	1.12539	0.62246	0.64575	15.1819	4.96035	4.14351	8.78914	1.11665	6.34659	1.51504	7.85274	5.45381	0.39948
20_5956-T14	5.18576	10.6431	7.73972	1.33544	1.19692	1.59476	5.61184	2.21487	9.29527	6.58825	9.25361	1.06494	1.9146	11.4731	1.13852	7.18854	2.0314	7.4037	0.44887	5.39104	6.43471	0.96119	-0.6692	5.47967	0.13601	9.72233	1.1122	6.23432	5.54932	9.47196	8.19824	1.84817	3.01107	14.1806	7.60657	5.58305	1.14115	0.24552	0.33098	13.8246	4.34731	1.65452	8.19939	0.38433	6.0953	1.46318	7.79698	5.02952	0.05381
20_5956-T28	6.36062	10.724	7.96888	2.28154	1.55965	1.85451	5.42784	3.18007	9.48291	6.60919	9.37553	1.92932	3.2282	11.8986	1.17325	7.26791	1.94797	7.33948	0.48114	7.25277	6.94164	0.52301	-0.60084	6.22113	0.38861	9.91453	0.97321	6.22821	5.41205	9.54224	8.24531	2.08605	3.92585	14.1894	7.58104	5.54577	0.97539	0.60176	0.4384	13.9431	4.53689	3.81734	8.54621	0.48387	6.25448	1.17974	7.71492	5.19108	0.25397
20_5956-T39	6.54293	11.104	7.84339	2.53683	1.32675	2.30134	5.38872	3.3043	9.85125	6.76312	9.37971	1.45559	2.4443	11.8206	1.04572	7.46832	2.05432	7.01941	0.09368	5.66689	6.58682	0.51049	-0.52724	6.72783	0.28217	9.94489	1.27	5.69915	4.98565	9.2902	8.30998	1.95389	4.83977	14.0141	7.2442	6.39128	1.26027	0.38554	0.48563	14.1849	4.3971	4.60646	8.11383	0.68805	5.95929	1.68761	7.58872	5.16028	0.26186
20_5956-T49	5.86349	10.8833	8.01488	2.04041	1.37041	2.19145	5.30206	2.5706	9.22165	6.7627	9.30212	1.49394	1.71323	11.7692	1.06588	6.97843	2.45697	7.00896	0.15438	4.82609	6.65802	0.68713	-0.92002	6.42117	-0.16384	9.6745	0.85702	5.86803	5.37347	9.48096	8.10146	1.79832	4.52632	14.1146	7.35957	6.28639	1.09554	0.28939	0.46622	13.8689	4.36749	4.04264	8.29089	0.51231	6.0894	1.42272	7.52645	4.99	0.12757
20_5956-T63	5.6266	10.9292	7.8982	1.99709	1.65119	2.3696	5.40521	2.97074	9.37858	6.91105	9.44566	1.43067	2.09267	11.7299	1.63845	7.16595	2.39432	7.31728	0.5093	5.15882	6.85743	0.59971	-0.47373	5.87065	0.17836	9.55282	1.37865	5.85311	5.25366	9.49902	8.19974	2.22762	3.52962	13.8725	7.41644	5.28691	0.96655	0.47972	0.65552	13.9276	4.51083	3.44147	8.07401	0.52121	6.17867	1.45885	7.672	5.14543	0.11864
20_5956-T77	5.00358	10.4522	7.16726	1.49459	1.24432	1.42167	4.85015	2.18948	8.6846	6.54932	8.91228	1.09654	2.73136	11.3758	1.25827	6.34108	2.56676	6.73067	0.25649	4.48771	6.24814	0.50748	-0.75617	6.39841	-0.01077	9.31483	1.24604	5.4354	4.66055	9.1247	7.61511	1.48922	3.55989	13.3722	6.79353	5.68678	0.88519	0.12973	0.31979	13.3899	4.03745	3.76635	7.90845	0.44755	5.6517	1.03828	7.20492	4.49844	0.08658
20_8692-T14	5.07463	10.1919	8.43182	1.3141	1.72043	1.16619	5.91838	3.21003	9.59462	7.6703	9.58484	1.52564	1.10607	11.0311	1.01374	6.89132	0.6394	7.45237	0.40323	5.22342	5.83852	0.74145	-0.68021	4.42103	0.27468	9.00039	1.1493	8.21231	5.29487	9.05126	8.99418	1.56196	2.53495	15.241	7.38401	4.49311	0.96703	7.87215	0.12064	13.6555	4.92139	1.24156	8.32333	0.22411	5.5397	1.00483	7.39862	4.96925	0.10269
20_8692-T28	5.92694	10.3178	8.65959	1.99379	1.61969	1.38959	5.81548	3.43774	9.91525	7.34964	9.76518	1.58368	1.63184	11.0851	0.93361	6.99095	1.05587	7.25412	0.64063	5.39035	6.45168	0.69078	-0.35102	5.89662	0.1078	9.8171	1.41624	8.23199	5.13064	8.89239	9.26797	1.79647	4.446	15.5728	7.64259	6.12844	0.6342	8.09871	0.58704	13.9246	5.01005	3.11467	8.31028	0.45002	5.53887	1.08506	7.41195	4.97414	0.35907
20_8692-T42	5.3194	10.6163	8.82909	2.15367	2.69166	2.17048	5.66472	3.25549	9.7257	7.94045	9.42849	1.36046	2.16832	10.891	1.35004	7.6013	2.29366	7.38127	0.65931	5.51678	6.66355	0.85313	-0.1551	5.14364	0.28838	9.67399	1.47682	8.09836	5.06174	8.70327	9.66702	1.74031	3.98606	15.4307	7.81108	6.16793	1.20489	8.11164	0.71511	14.7066	5.17201	1.70582	8.45725	0.47446	5.44569	1.8474	7.37707	5.13296	0.44515
20_9343-T14	6.18499	10.5313	8.0252	0.99581	0.86923	1.48286	5.89794	3.83148	9.46155	7.35877	9.77598	1.36324	1.43397	11.888	0.79159	6.76719	1.00596	7.6579	0.11509	6.04414	5.81013	0.72094	-0.11229	4.83385	0.35307	9.5972	1.79818	5.86677	5.47632	9.13591	7.864	2.22837	2.47114	14.3311	7.88195	3.53588	0.54228	0.53057	0.47924	14.7444	4.65218	1.99213	8.21305	0.24303	6.01584	1.59144	7.5679	5.14008	0.22968
20_9343-T28	6.16195	10.6753	7.72441	2.68638	0.83785	1.43002	5.83599	4.03721	9.9021	7.14854	9.5721	1.55662	2.45963	11.7767	1.29797	7.53921	1.75414	7.1018	0.93996	6.58411	5.89645	1.38743	-0.12694	6.48901	0.17916	10.1346	1.0294	5.99903	5.12248	8.54679	7.96951	1.81081	4.1391	14.8242	7.77342	5.21033	0.83977	0.45005	0.42611	15.0708	4.88305	1.95726	8.02382	0.38847	6.07222	1.31095	7.694	5.33305	0.42942
20_9343-T35	6.44792	11.0715	8.11491	2.23408	1.11218	1.92636	6.19677	3.80613	10.1434	8.21292	9.61307	1.79188	2.37139	12.3414	1.22202	8.45072	2.95986	7.21328	1.01848	6.96986	5.88421	1.01197	0.11211	5.97363	0.71829	10.5951	1.78642	6.07883	5.1228	8.66568	8.8726	2.32558	3.82865	15.2303	8.48227	6.128	1.16967	0.78173	0.79437	15.5525	5.16214	1.55471	8.3387	0.96283	5.94324	1.64849	7.84706	5.46713	0.47572
20_9343-T42	5.91463	10.9076	8.34511	1.8484	1.2903	1.71125	5.97794	3.89476	9.77567	7.64061	9.46374	0.87351	2.43171	11.7144	1.12675	7.58788	2.43609	6.87469	0.9213	5.93239	6.112	1.01206	-0.47308	5.93222	0.09247	10.3612	1.49283	6.01551	4.98076	8.83033	8.35088	2.09866	4.20757	15.2497	8.49138	5.64214	1.01518	0.6741	0.74581	15.511	4.83407	2.2258	7.98328	0.4238	5.74403	1.46513	7.60747	5.09985	0.38996
20_9343-T63	5.54623	11.2432	8.95175	1.78332	1.587	2.13854	6.07389	3.20775	9.6319	8.24442	9.86753	2.73377	3.73187	11.6345	2.79327	7.88625	3.16525	7.29263	0.60351	6.41279	6.33461	0.90009	-0.2409	8.33928	0.43332	10.1155	1.21772	6.52313	5.27024	8.6899	8.6466	3.07628	5.17651	14.34	8.21987	6.72116	1.22357	0.43766	0.45343	15.5751	5.22633	1.58549	8.98022	0.76606	6.10805	1.60518	7.66601	5.64963	0.26169
20_9918-T14	5.75282	10.8649	8.82353	1.77359	1.36177	1.53001	6.12512	3.28468	9.4374	7.74449	9.98533	0.70303	1.57675	11.0412	1.22588	7.19751	1.27213	7.8528	0.65351	5.69464	6.3318	0.97288	-0.02193	4.75525	0.49196	9.64801	1.42275	6.68922	6.36855	9.3977	7.53246	2.33443	2.42228	14.0602	8.01581	4.53741	0.9233	0.56925	0.66905	15.7125	5.03296	2.85001	9.02195	1.32369	6.24929	1.38346	7.32469	4.9873	0.41937
20_9918-T28	7.13165	10.8991	8.9639	2.65645	2.23798	2.21337	5.98896	3.28461	9.94486	7.83312	10.1398	2.52518	2.62214	11.2315	1.74728	9.79365	2.2658	8.35864	0.68327	7.19582	6.52262	1.06312	-0.23178	5.31116	0.25922	10.4813	1.05129	6.63421	6.02912	9.22496	8.36258	2.41783	2.98724	13.6353	7.60409	5.08927	1.06112	0.67566	0.956	15.6292	5.15339	2.82281	10.3919	0.88936	5.72417	1.61511	7.75788	5.48543	0.3112
20_9918-T42	6.38989	11.1839	8.82045	2.16374	1.43443	1.96917	6.26974	2.77734	9.58545	8.07494	9.93961	1.01096	3.27688	11.0112	1.58854	7.69677	2.5874	7.64494	0.80683	7.0356	6.99078	0.93255	-0.12377	5.69212	0.26206	10.1274	1.53783	6.59083	6.5179	9.09163	8.15119	2.45719	3.47491	14.1726	8.13072	5.87565	0.68762	0.6337	0.76953	15.9149	5.31423	2.69644	8.97545	0.79351	6.00483	1.2892	7.27753	5.00858	0.48076
20_9918-T63	6.03928	11.0547	8.51902	2.00066	1.61469	2.08327	6.07497	2.98252	9.85468	7.77143	10.136	1.60452	2.48906	11.158	1.41268	8.23902	3.00905	7.78226	0.97125	6.35082	6.62859	1.13251	0.03873	6.4883	0.78472	10.0322	1.71277	6.58962	6.35643	9.37342	8.22341	2.26536	3.97241	14.2752	7.9701	5.74879	1.30538	0.62017	0.94834	15.7813	5.19291	3.46258	9.57048	1.07309	6.23976	2.09165	7.72347	5.11293	0.43807
20_9918-T77	6.92412	11.87	9.27834	2.35538	2.3895	2.61972	6.86778	3.44823	10.4855	7.80181	10.7866	2.23462	4.0032	12.2068	1.84762	8.29261	4.11288	8.20489	0.8088	6.30913	7.42624	1.2351	-0.0236	7.2536	0.49719	10.9518	1.99786	7.50315	7.26138	9.78238	8.81745	2.96669	4.89555	15.3178	8.80159	6.70219	1.23609	0.84972	1.16402	16.0289	5.70291	3.67485	10.028	1.05022	6.93953	2.04726	8.22841	5.58645	0.62673
20_7250-T14	5.51888	10.3498	8.10859	1.1645	1.35133	1.48359	5.94558	3.83599	9.59781	6.15989	9.93308	1.7653	1.77971	11.2082	0.49382	7.06124	0.3708	7.94872	0.69523	5.796	5.46102	0.57717	-0.6083	6.25066	0.508	10.0257	0.22387	6.3583	6.19682	9.41846	8.69652	2.14964	3.54366	13.2212	8.53045	4.81304	0.49022	0.16719	0.28001	15.1819	4.50416	2.03201	8.67073	-0.04851	5.91496	1.6808	7.79409	5.25573	0.21797
20_7250-T35	6.39084	10.6313	8.06708	2.58838	1.25597	2.40505	5.79099	3.17581	9.95218	8.11386	9.81919	3.0238	2.69697	12.0045	1.46583	8.67308	2.52255	7.78788	0.77276	6.10548	5.47565	0.94154	-0.55862	6.65257	0.2021	10.6524	1.39025	5.85908	5.43642	8.7175	8.79682	1.75176	3.7398	13.5504	8.58676	7.11151	1.88752	0.54981	0.44659	15.7252	5.12886	3.86855	8.71279	0.2078	5.47822	1.95501	7.46132	5.824	0.32165
20_7250-T49	5.2401	10.6619	8.52953	2.46549	1.25269	2.53689	5.93641	3.73821	9.81141	8.09518	10.1192	2.39539	2.6878	11.5373	1.03218	7.85615	2.21327	7.80649	0.74228	5.73937	5.5509	1.24573	-0.20917	6.65556	0.8086	10.6258	1.16801	6.35484	6.06658	9.54951	8.44139	2.24467	4.51379	14.1202	8.6413	6.2739	1.06606	0.52418	0.61879	15.9494	5.25767	4.01528	8.77459	0.53807	6.05929	2.54546	7.47686	5.49873	0.42311
20_7250-T63	5.22957	10.9039	8.56675	2.27375	0.74373	2.31318	6.0041	3.26115	9.85927	7.88901	10.1616	3.35903	2.16917	11.6599	1.20319	9.47531	5.38004	8.09899	0.6456	6.90365	5.71334	0.8172	-0.18898	7.61804	0.40933	10.616	1.89356	6.61798	6.49746	9.65765	8.49817	2.22561	5.01556	13.7817	8.57122	6.76606	1.30528	0.67588	0.76485	15.6212	5.1686	3.17872	9.25674	0.52007	6.15804	2.58113	7.75709	5.52546	0.38816
20_7250-T77	3.92635	8.9044	6.43981	0.78573	0.48585	0.72372	4.28946	1.65846	7.8035	8.59735	8.42164	0.50897	1.23607	9.72666	0.35857	5.82416	0.90428	6.42853	-0.02887	4.27411	4.40369	0.40164	-0.36849	5.14055	0.11939	9.32247	1.22949	4.71646	4.25233	8.47002	6.7479	0.93014	2.3708	11.8415	7.18718	4.84844	0.39673	0.07936	0.1483	14.3507	4.44898	1.24894	6.72343	-0.16948	4.09305	0.89625	5.84034	3.75873	0.05795
20_9027-T00	4.48734	9.03611	8.31873	1.02902	0.98945	0.56091	4.73643	1.6038	8.26079	8.52035	8.58304	0.14872	1.93408	9.79816	0.43133	4.95438	1.44799	6.94478	0.03416	4.83492	4.93765	0.50095	-0.29471	4.36325	-0.10057	8.44783	0.72694	5.30672	4.47421	8.61965	7.28807	0.79823	1.97304	12.1789	6.33915	4.51599	0.46403	0.38533	-0.00098	14.941	5.23147	1.51202	7.43917	-0.02234	4.58325	0.99941	6.46455	4.08643	0.06802
20_9027-T14	5.76548	10.4675	9.81899	1.54444	1.98635	1.31956	6.1885	3.00094	9.91448	8.08428	9.76281	0.90846	3.61478	10.9811	1.1447	6.59304	2.3868	8.10077	0.84173	6.09512	5.95725	1.11357	-0.10751	6.0606	0.32349	9.68883	1.86665	6.68051	6.42054	9.52394	8.79764	2.07622	3.91708	13.7952	8.01302	5.90328	0.96403	0.91887	0.78773	15.7573	5.92729	1.71221	9.24237	1.03231	6.21585	1.55903	7.66381	5.61731	0.33222
20_9027-T49	6.18558	10.7107	9.62866	1.91124	1.5114	1.9082	5.77534	3.68077	9.84765	7.85732	9.93468	1.65965	3.10277	11.2586	1.21543	6.28586	2.29623	7.84136	0.58624	6.19273	6.19254	1.09132	-0.04596	6.48129	0.41776	9.8196	1.75407	6.31219	5.93638	9.26625	8.77228	1.9372	3.88375	13.7721	7.79078	5.15067	0.81485	0.69261	0.57869	15.6802	5.82681	1.34019	8.95037	0.80997	6.35221	2.39857	7.81967	5.47034	0.32311
20_5432-T00	6.02119	11.2917	9.29386	2.30419	1.86585	2.28237	6.32703	3.35994	9.62626	7.80396	10.1193	1.24954	3.13742	12.2239	1.00569	8.06121	1.80646	8.49376	0.92969	5.5456	6.98813	0.7075	-0.70397	5.31442	0.02958	9.75392	0.89493	7.02462	6.86337	9.58024	8.57471	2.08733	2.98451	15.1216	8.40212	5.3437	0.72187	0.61444	1.00993	15.2304	5.27125	3.80644	9.6861	0.72961	6.09148	2.08333	9.04167	5.76944	0.4744
20_5432-T14	6.233	10.8355	9.19664	2.08342	1.87962	2.00573	5.93402	3.17876	9.22697	7.67598	10.0023	1.32878	1.26071	12.2437	0.99754	7.76707	1.22912	8.12366	0.62368	5.82071	6.22835	0.51798	-0.59012	4.56831	-0.18544	9.53291	1.39217	6.77725	6.58028	9.31377	8.56464	1.81247	2.75767	14.8638	7.8933	4.45387	0.56654	0.5108	0.7746	15.0118	5.13174	3.90216	9.37115	0.48885	5.69635	1.66384	8.69397	5.36463	0.23839
20_5432-T56	6.01715	10.7859	8.58513	1.78546	1.59193	1.99482	5.64462	2.70161	9.23414	7.31454	9.67785	1.25491	1.75733	11.5386	0.4062	7.47135	1.47944	7.65045	0.50468	5.36477	7.23893	0.59003	-0.44509	5.84725	-0.11806	9.40641	0.44203	6.41055	6.03046	8.98915	8.15808	1.85773	3.91597	14.3492	7.88673	5.14463	0.74962	0.43484	0.57492	14.7744	5.06775	3.18185	9.06291	0.16701	5.37066	1.07655	8.32726	4.9929	0.19122
20_7976-T00	5.93046	12.3742	9.16128	1.93112	2.02113	2.25486	6.68378	3.62357	9.94737	7.73212	10.3194	1.49755	3.20398	12.1737	1.59472	8.08634	2.16592	8.4718	0.8918	6.57934	6.41533	1.16972	-0.06993	5.52531	0.40441	10.0437	1.78429	7.65744	6.86472	9.80732	8.73333	2.33133	3.45724	14.6426	8.4323	6.3805	1.66918	1.28938	1.08362	15.1661	4.53079	3.31276	10.1212	0.94785	6.66561	1.4751	8.4137	6.02419	0.49461
20_7976-T14	5.80262	12.1045	8.97329	1.8261	1.75936	2.06159	6.39939	3.2338	9.44192	7.56996	10.0798	2.18495	1.7287	11.6429	1.08864	7.76755	2.37168	7.77994	0.31061	6.89815	6.06725	0.80203	-0.31542	5.32603	0.08319	9.85178	1.31633	7.3897	6.76913	9.66889	8.65223	1.95686	3.2997	14.2767	8.06071	5.57487	1.10283	1.19472	0.72111	15.2255	4.48373	2.26535	9.56075	0.76616	6.38166	0.72619	7.78119	5.76544	0.46325
20_7976-T56	6.20767	11.8071	9.16054	2.25176	1.99622	2.20031	6.02351	3.71852	9.67109	7.93944	9.89933	2.72415	1.89293	11.3365	1.20965	8.69983	2.14731	7.79578	1.08772	6.98661	6.35616	1.1016	0.30445	7.47907	0.66247	10.0221	1.66084	6.76502	6.58909	9.53529	8.68444	2.04706	5.43495	14.0162	7.81768	6.13824	1.48307	1.05273	0.90325	14.7565	4.65658	3.18551	9.83319	0.63895	6.12347	1.73834	7.79316	5.76608	0.58284
20_6470-T00	4.79565	9.90827	8.77197	1.21602	0.8037	1.1654	5.18544	1.91128	8.53282	8.23124	8.65599	0.94092	2.94341	11.4617	0.42715	6.94685	2.08029	7.17454	0.48689	4.87636	5.83737	0.64322	-0.24589	6.06997	0.10404	9.90207	1.55373	6.75062	4.47539	8.86498	7.67733	1.60605	3.61576	14.0133	7.55441	5.3404	0.51409	0.3577	0.48934	14.4511	4.5244	3.34066	8.72705	-0.25018	5.2778	0.97509	7.4367	4.59715	0.28349
20_6470-T07	5.75557	11.0248	10.3177	3.49427	0.77488	1.89991	5.89166	3.84565	9.84567	8.34698	9.47995	4.3805	2.75618	14.0035	1.36221	11.8518	1.96617	9.00937	0.68826	7.30304	6.50768	1.0299	-0.10225	6.68041	0.08095	10.9794	2.05644	8.05744	5.35123	9.50869	8.77484	2.35583	3.34291	15.3885	8.0161	5.84631	1.31909	0.97896	0.98804	14.7935	5.22813	4.36571	10.9082	0.69573	6.03246	1.47493	8.44274	6.65793	0.45167
20_6470-T14	5.73997	10.9519	9.69968	1.68038	0.71764	1.86995	6.03041	2.77667	9.31839	8.49359	9.36288	2.00132	3.73904	11.916	1.22563	8.46163	2.86369	7.81946	0.80629	6.48712	6.50225	1.03375	0.02672	6.4136	0.1865	10.4014	2.84326	7.42459	5.50647	9.20621	8.96215	2.53257	4.01308	14.9461	8.06703	6.56053	0.98437	0.92035	0.86487	15.3493	4.90599	3.96879	9.69499	0.79096	6.00003	1.69093	8.29623	5.66058	0.51839
20_6470-T56	6.37316	10.7631	9.69789	2.28743	1.16958	2.22392	5.90144	3.14518	10.0489	8.27042	9.81631	2.04599	3.17517	12.6648	1.56559	7.12535	1.68216	7.24474	0.47668	5.68499	6.72603	0.76965	-0.27708	6.47606	0.15127	9.91199	1.9543	7.18092	5.4801	9.21205	8.90002	2.32937	4.3609	14.6313	7.58124	5.38526	1.18683	0.60789	0.6654	15.0007	5.07468	5.93229	8.90148	0.86816	6.18606	1.55026	8.08344	5.41409	0.3671
20_7359-T07	5.43952	11.03	9.56913	2.01742	1.83691	1.87712	6.15287	3.45741	9.80189	7.74287	9.99655	2.36558	2.72694	12.0426	1.5135	8.9989	1.69107	8.66141	0.53277	6.14987	6.19823	1.01162	-0.27082	6.14365	0.28513	9.73349	1.39587	7.02312	6.65431	9.67134	8.50851	2.06446	3.10155	14.9563	8.1267	5.74175	0.95328	0.83887	0.63853	14.755	4.84022	0.80177	9.33852	0.82892	6.15699	1.48182	8.58486	5.90078	0.28948
20_7359-T14	5.56397	11.1414	9.03875	1.85712	1.81642	1.74903	6.31429	2.491	9.76592	7.45366	9.85995	1.30732	3.39195	11.7308	1.64003	7.88686	3.05803	8.03589	0.46751	6.39296	5.97141	0.82223	-0.30886	6.22435	0.09501	9.43145	1.18757	6.60064	6.77158	9.37295	9.01762	2.16643	4.06243	15.0133	8.14053	6.54699	1.27007	0.69876	0.7317	14.9068	4.81854	2.82881	9.14953	0.97531	6.06258	1.64275	8.70302	5.80074	0.3266
20_7359-T56	5.47546	10.709	8.6944	1.90655	1.94959	1.73655	5.96277	3.10768	10.3061	6.94195	10.0961	1.66713	2.90769	11.8095	1.46367	6.65029	2.16767	7.13085	0.68947	5.51543	6.73384	0.31191	-0.10759	6.5115	0.47992	9.3147	2.03599	6.25915	6.4507	9.53773	8.34962	1.79046	4.12542	14.4817	7.74338	5.35324	0.62427	0.31416	0.7407	14.6555	4.76553	3.65922	8.10631	0.62958	5.99824	0.80392	8.10271	5.38267	0.22007
20_8291-T00	6.80446	11.4914	9.54536	2.5795	1.4254	3.22198	6.26079	3.53848	9.54298	6.67155	9.96818	2.24711	3.27058	12.0272	1.18506	8.92474	0.73407	8.36172	0.87811	6.80529	6.49261	0.8592	-0.21667	5.89369	-0.29012	10.5098	1.55119	6.67239	6.48963	9.38087	8.89219	2.23372	3.46332	15.0888	7.77067	4.21393	0.75891	0.57294	0.68815	14.3579	5.04641	4.48967	9.20156	0.61211	6.54867	2.1021	8.36471	5.78976	0.21702
20_8291-T14	5.81318	11.9481	9.26145	2.87523	1.46347	2.79332	6.05072	3.27507	9.29103	6.64028	9.72191	1.87923	2.39812	12.5858	0.86058	9.16892	1.44392	8.21018	0.2884	6.52949	6.43082	0.41529	-0.33318	5.87753	0.21852	10.221	0.61779	7.11101	6.24557	9.23722	8.88188	2.0054	2.99804	15.7908	8.20636	5.13597	1.2409	0.62225	0.69495	14.8789	4.41382	3.77109	8.93655	0.75548	6.43623	2.17977	8.32046	5.63441	0.37464
20_8291-T56	7.19644	11.806	9.13584	3.71253	1.87317	3.25042	5.77291	3.30647	9.72583	7.14111	9.64378	2.43837	2.1806	12.2888	0.50579	8.846	0.7669	7.59224	0.4891	6.60321	6.78365	0.46287	-0.54064	6.07192	0.07172	10.3263	1.28817	6.57853	6.03783	9.18618	8.95908	2.11538	3.67524	15.1833	7.79081	4.77574	1.04117	0.72686	0.58787	14.9313	4.69962	4.444	8.49588	0.73684	6.47501	2.03179	7.91401	5.52263	0.42463
20_8048-T14	4.81866	11.3536	9.77157	1.98176	1.64903	1.63393	6.43395	2.26488	9.46183	7.80181	9.52359	1.84409	2.31004	12.2748	0.65393	8.43802	2.55107	8.00853	0.72549	5.95113	5.80661	1.13476	-0.19535	6.06255	0.11925	9.71917	1.52456	7.11159	6.85213	9.32279	8.3518	2.09035	3.37412	15.7421	8.43171	6.64329	0.99323	0.85888	0.47189	16.1544	5.10068	4.54385	8.98808	0.37884	5.81993	1.18496	7.74238	5.40003	0.40271
20_8048-T28	6.46499	11.3726	10.4734	3.70229	1.66605	2.4097	6.24296	3.07666	10.436	7.77572	10.0386	2.85369	2.38803	12.8688	0.94266	10.2823	2.75247	8.42626	0.49334	7.85444	6.04546	0.80381	-0.20008	6.69105	0.29379	10.5594	1.70977	6.79149	6.40812	9.47365	9.21468	2.21854	4.25759	15.66	8.53276	6.50457	1.03647	0.98326	0.82346	16.1794	5.28964	5.10014	10.6687	0.98047	5.99695	1.65462	8.27667	5.95357	0.46628
20_8048-T42	6.24157	11.2369	9.86017	3.27148	1.43773	2.23528	6.09515	3.11427	9.39943	8.2187	9.6233	1.73555	2.62182	12.0655	1.00976	7.93447	2.18352	7.69348	0.71717	5.70524	5.91525	1.02998	-0.25121	6.00154	0.58922	9.73708	0.90343	6.48574	6.31372	9.42955	8.58509	1.71041	4.40488	15.5176	8.46346	6.10351	1.02195	1.00867	0.81726	16.1732	5.44428	4.1569	8.8026	0.79828	6.00081	1.9097	7.61319	5.57116	0.4131
20_8048-T56	5.77598	11.195	9.99252	3.40426	1.65134	2.21829	6.10337	2.80603	9.52508	7.71592	9.60855	1.98883	3.18747	12.05	1.26956	8.09044	2.30608	7.6772	0.5502	5.51335	5.98404	0.5848	-0.23178	6.46796	0.4593	9.82345	1.26784	6.239	6.3743	9.39819	8.36392	2.14362	4.42672	15.4881	8.33336	5.88145	1.10291	0.92928	0.646	16.0371	5.20246	4.53508	8.68437	0.854	5.88542	1.27797	7.64682	5.33788	0.37831
20_8048-T63	6.35302	11.6234	10.1329	3.48141	1.68709	2.39374	6.4304	3.34041	9.7145	7.85776	9.85102	2.04546	3.10734	12.5809	1.29126	8.4416	3.35027	8.01816	0.64409	6.01173	6.37925	0.85235	0.03619	7.03505	0.41323	10.0491	1.7415	6.77101	6.76573	9.50772	8.61352	2.31408	5.57845	15.8813	8.66714	6.56831	1.2232	0.80787	0.92097	16.1068	5.44056	3.56988	8.97762	0.83623	6.09311	1.68843	7.81196	5.58896	0.34805
Lower Limit of Detection	1.98586	2.1812	1.77876	1.60831	2.46252	0.70753	2.05619	0.90163	1.08104	0.91392	1.67155	1.28597	1.51872	1.84539	1.40287	1.13844	1.36208	1.24188	1.2088	1.21384	2.26541	1.65676	0.67471	2.15852	2.03387	3.36525	2.08997	1.67426	2.39554	1.34754	3.76681	1.74571	0.97172	3.51198	1.48077	1.85769	2.14914	0.64673	0.98503	2.12064	1.359	2.59241	1.86839	0.74391	0.86298	2.96086	1.86624	2.32677	0.89501
Uniprot ID	P10145	P15692	P01732	P80098	P39905	Q9H5V8	Q9BZW8	P13232	O00300	P01137	P00749	P05231	Q9P0M4	P13500	Q16552	O14625	O15169	P50591	Q9UHF4	Q07325	P28325	P14784	P01583	P13725	P60568	P09341	Q969D9	P13236	P30203	P21583	Q14116	Q13291	P01135	Q99616	P51671	O43557	Q9GZV9	Q13651	P12034	P03956	P42702	Q9NSA1	Q99731	Q13261	Q08334	Q8N6P7	Q13478	Q9NZQ7	P01138
[truncated: 43 more columns]

## Sheet: Table S6
Metadata associated with NPX sample ID reported in Supplementary table 5. Longitudinal data for SARS-CoV-2 PCR and symptoms for participants with PEA data is provided.
sample ID	participant ID	Days post-enrolment	Sex	Age	Ethnicity	Race	Symptoms	PCR result	Ct N gene	Ct S gene	Ct ORF1ab gene
20_5068-T00	20_5068	00	M	22	Non-Hispanic	Black		Not
20_5068-T07	20_5068	07	M	22	Non-Hispanic	Black		Not
20_5068-T14	20_5068	14	M	22	Non-Hispanic	Black		Not
20_5068-T28	20_5068	28	M	22	Non-Hispanic	Black		Not
20_5068-T42	20_5068	42	M	22	Non-Hispanic	Black		Detected	23.88	23.11	24.155
20_5068-T49	20_5068	49	M	22	Non-Hispanic	Black	fatigue;cough;sob;taste
20_5068-T53	20_5068	53	M	22	Non-Hispanic	Black		Not
20_5068-T56	20_5068	56	M	22	Non-Hispanic	Black		Not
20_9153-T00	20_9153	00	M	18	Non-Hispanic	White		Not
20_9153-T07	20_9153	07	M	18	Non-Hispanic	White		Not
20_9153-T14	20_9153	14	M	18	Non-Hispanic	White		Not
20_9153-T28	20_9153	28	M	18	Non-Hispanic	White		Not
20_9153-T42	20_9153	42	M	18	Non-Hispanic	White	subj_fvr;chill;msk;fatigue;rn_nose;throat;cough;sob;nv;headache;taste;abd	Detected	17.125	17.685	17.985
20_9153-T49	20_9153	49	M	18	Non-Hispanic	White		Detected	30.435	31.04	31.63
20_9153-T53	20_9153	53	M	18	Non-Hispanic	White		Detected	29.18	29.91	29.675
20_9153-T56	20_9153	56	M	18	Non-Hispanic	White		Not
20_9153-T63	20_9153	63	M	18	Non-Hispanic	White		Not
20_7160-T00	20_7160	00	F	18		White		Not
20_7160-T07	20_7160	07	F	18		White		Not
20_7160-T14	20_7160	14	F	18		White		Not
20_7160-T28	20_7160	28	F	18		White		Not
20_7160-T35	20_7160	35	F	18		White		Detected	18.515	17.675	17.205
20_7160-T39	20_7160	39	F	18		White		Detected	28.46	26.47	24.06
20_7160-T42	20_7160	42	F	18		White		Detected	24.145	25.215	25.94
20_7160-T46	20_7160	46	F	18		White		Detected	31.805		29.665
20_7160-T49	20_7160	49	F	18		White
20_7160-T56	20_7160	56	F	18		White		Not
20_7160-T63	20_7160	63	F	18		White		Not
20_7160-T91	20_7160	91	F	18		White		Not
20_9127-T00	20_9127	00	F	20	Non-Hispanic	White		Not
20_9127-T07	20_9127	07	F	20	Non-Hispanic	White		Not
20_9127-T14	20_9127	14	F	20	Non-Hispanic	White		Not
20_9127-T28	20_9127	28	F	20	Non-Hispanic	White		Not
20_9127-T35	20_9127	35	F	20	Non-Hispanic	White	fatigue;throat;cough;headache;abd;diarr	Detected	19.19	18.375	17.36
20_9127-T39	20_9127	39	F	20	Non-Hispanic	White		Detected	23.48	21.715	21.045
20_9127-T42	20_9127	42	F	20	Non-Hispanic	White	cough;headache	Detected	28.015	30.52	31.915
20_9127-T46	20_9127	46	F	20	Non-Hispanic	White		Detected	35.385		35.56
20_9127-T49	20_9127	49	F	20	Non-Hispanic	White	cough;headache	Detected	34.98		34.43
20_9127-T63	20_9127	63	F	20	Non-Hispanic	White		Not
20_9127-T91	20_9127	91	F	20	Non-Hispanic	White		Not
20_7577-T00	20_7577	00	F	23		White		Not
20_7577-T07	20_7577	07	F	23		White		Not
20_7577-T14	20_7577	14	F	23		White		Not
20_7577-T28	20_7577	28	F	23		White		Detected	30.65	28.365	28.87
20_7577-T32	20_7577	32	F	23		White	chill;fatigue;rn_nose;cough;headache;taste;abd;diarr	Detected	17.625	19.065	17.575
20_7577-T35	20_7577	35	F	23		White	fatigue;rn_nose;throat;cough	Detected	25.265	25.16	23.14
20_7577-T39	20_7577	39	F	23		White		Detected	28.685	26.98	26.255
20_7577-T42	20_7577	42	F	23		White	rn_nose;throat;cough	Not
20_7577-T46	20_7577	46	F	23		White		Not
20_7577-T49	20_7577	49	F	23		White	rn_nose;throat;cough;headache;diarr	Not
20_7577-T56	20_7577	56	F	23		White		Not
20_7577-T63	20_7577	63	F	23		White		Not
20_8359-T00	20_8359	00	F	18	Hispanic	Other		Not
20_8359-T07	20_8359	07	F	18	Hispanic	Other		Not
20_8359-T14	20_8359	14	F	18	Hispanic	Other		Not
20_8359-T28	20_8359	28	F	18	Hispanic	Other		Detected	38.97		35.31
20_8359-T32	20_8359	32	F	18	Hispanic	Other	fvr;rn_nose;cough;headache	Detected	17.96	19.535	17.88
20_8359-T35	20_8359	35	F	18	Hispanic	Other	fvr;rn_nose;headache;taste	Detected	27.115	27.79	26.65
20_8359-T39	20_8359	39	F	18	Hispanic	Other		Detected	31.805	29.97	24.385
20_8359-T42	20_8359	42	F	18	Hispanic	Other		Detected	28.515	29.23	30.995
20_8359-T49	20_8359	49	F	18	Hispanic	Other		Not
20_8359-T56	20_8359	56	F	18	Hispanic	Other		Not
20_8359-T63	20_8359	63	F	18	Hispanic	Other		Not
20_6636-T00	20_6636	00	F	19	Non-Hispanic	White		Not
20_6636-T07	20_6636	07	F	19	Non-Hispanic	White		Not
20_6636-T14	20_6636	14	F	19	Non-Hispanic	White		Not
20_6636-T28	20_6636	28	F	19	Non-Hispanic	White		Not
20_6636-T32	20_6636	32	F	19	Non-Hispanic	White	subj_fvr;chill;msk;throat;cough;headache	Detected	22.025	23.33	21.44
20_6636-T35	20_6636	35	F	19	Non-Hispanic	White	chill;msk;throat;cough;headache	Detected	23.385	22.47	21.935
20_6636-T39	20_6636	39	F	19	Non-Hispanic	White		Detected	27.92	26.395	25.22
20_6636-T42	20_6636	42	F	19	Non-Hispanic	White	msk;rn_nose;throat;headache	Detected	26.755	29.435	30.49
20_6636-T46	20_6636	46	F	19	Non-Hispanic	White		Not
20_6636-T49	20_6636	49	F	19	Non-Hispanic	White		Not
20_6636-T56	20_6636	56	F	19	Non-Hispanic	White	msk;fatigue;abd	Not
20_6636-T63	20_6636	63	F	19	Non-Hispanic	White		Not
20_9140-T00	20_9140	00	F	19	Hispanic	White		Not
20_9140-T07	20_9140	07	F	19	Hispanic	White		Not
20_9140-T14	20_9140	14	F	19	Hispanic	White		Not
20_9140-T28	20_9140	28	F	19	Hispanic	White	cough	Detected	30.715	28.59	29.24
20_9140-T32	20_9140	32	F	19	Hispanic	White	subj_fvr;chill;fatigue;throat;cough;sob;nv;headache	Detected	21.64	23.38	21.135
20_9140-T35	20_9140	35	F	19	Hispanic	White	fvr;subj_fvr;chill;msk;fatigue;throat;cough;sob;nv;headache;taste	Detected	29.51	28.74	28.355
20_9140-T39	20_9140	39	F	19	Hispanic	White		Detected	30.96	30.455	28.065
20_9140-T42	20_9140	42	F	19	Hispanic	White	cough	Detected	23.23	23.28	24.09
20_9140-T49	20_9140	49	F	19	Hispanic	White		Not
20_9140-T56	20_9140	56	F	19	Hispanic	White		Not
20_9140-T63	20_9140	63	F	19	Hispanic	White		Not
20_9940-T00	20_9940	00	F	19	Hispanic	White		Not
20_9940-T07	20_9940	07	F	19	Hispanic	White		Not
20_9940-T14	20_9940	14	F	19	Hispanic	White		Not
20_9940-T28	20_9940	28	F	19	Hispanic	White		Problems:Inconclusive ran twice. New sample required
20_9940-T42	20_9940	42	F	19	Hispanic	White	msk;fatigue;cough;sob;taste	Detected	29.915	31.365	32.325
20_9940-T49	20_9940	49	F	19	Hispanic	White		Not
20_9940-T56	20_9940	56	F	19	Hispanic	White		Not
20_9940-T63	20_9940	63	F	19	Hispanic	White		Not
20_9940-T91	20_9940	91	F	19	Hispanic	White		Not
20_7325-T00	20_7325	00	F	19	Non-Hispanic	White		Not
20_7325-T07	20_7325	07	F	19	Non-Hispanic	White		Not
20_7325-T14	20_7325	14	F	19	Non-Hispanic	White		Not
20_7325-T28	20_7325	28	F	19	Non-Hispanic	White		Not
20_7325-T39	20_7325	39	F	19	Non-Hispanic	White		Detected	21.525	20.165	19.37
20_7325-T42	20_7325	42	F	19	Non-Hispanic	White	msk;fatigue;throat;headache;taste	Detected	28.14	25.765	28.175
20_7325-T46	20_7325	46	F	19	Non-Hispanic	White		Detected	29.065	29.64	29.07
20_7325-T49	20_7325	49	F	19	Non-Hispanic	White		Not
20_7325-T56	20_7325	56	F	19	Non-Hispanic	White
20_7325-T63	20_7325	63	F	19	Non-Hispanic	White		Detected	33.62	31.04	32.725
20_7325-T91	20_7325	91	F	19	Non-Hispanic	White		Not
20_5089-T00	20_5089	00	F	20	Non-Hispanic	White		Not
20_5089-T07	20_5089	07	F	20	Non-Hispanic	White		Not
20_5089-T14	20_5089	14	F	20	Non-Hispanic	White		Not
20_5089-T28	20_5089	28	F	20	Non-Hispanic	White		Not
20_5089-T35	20_5089	35	F	20	Non-Hispanic	White		Not
20_5089-T39	20_5089	39	F	20	Non-Hispanic	White		Detected	16.795	16.22	15.31
20_5089-T42	20_5089	42	F	20	Non-Hispanic	White		Detected	21.965	21.94	21.925
20_5089-T46	20_5089	46	F	20	Non-Hispanic	White		Detected	32.49	30.15	30.59
20_5089-T49	20_5089	49	F	20	Non-Hispanic	White		Not
20_5089-T56	20_5089	56	F	20	Non-Hispanic	White		Not
20_5089-T63	20_5089	63	F	20	Non-Hispanic	White		Not
20_5089-T91	20_5089	91	F	20	Non-Hispanic	White		Not
20_5162-T00	20_5162	00	M	18	Hispanic	White		Not
20_5162-T07	20_5162	07	M	18	Hispanic	White		Not
20_5162-T14	20_5162	14	M	18	Hispanic	White		Not
20_5162-T28	20_5162	28	M	18	Hispanic	White		Not
20_5162-T42	20_5162	42	M	18	Hispanic	White		Detected	15.03	14.25	32.705
20_5162-T49	20_5162	49	M	18	Hispanic	White		Detected	35.95		36.755
20_5162-T53	20_5162	53	M	18	Hispanic	White		Detected	34.72	34.66	35.165
20_5162-T56	20_5162	56	M	18	Hispanic	White		Not
20_5162-T91	20_5162	91	M	18	Hispanic	White		Not
20_5002-T00	20_5002	00	M	19	Non-Hispanic	White		Not
20_5002-T07	20_5002	07	M	19	Non-Hispanic	White		Not
20_5002-T14	20_5002	14	M	19	Non-Hispanic	White		Not
20_5002-T28	20_5002	28	M	19	Non-Hispanic	White		Not
20_5002-T32	20_5002	32	M	19	Non-Hispanic	White
20_5002-T42	20_5002	42	M	19	Non-Hispanic	White		Detected	25.21	25.505	25.94
20_5002-T49	20_5002	49	M	19	Non-Hispanic	White		Not
20_5002-T53	20_5002	53	M	19	Non-Hispanic	White		Not
20_5002-T56	20_5002	56	M	19	Non-Hispanic	White		Not
20_5002-T91	20_5002	91	M	19	Non-Hispanic	White		Not
20_9234-T00	20_9234	00	M	20	Non-Hispanic	Black		Not
20_9234-T07	20_9234	07	M	20	Non-Hispanic	Black		Not
20_9234-T14	20_9234	14	M	20	Non-Hispanic	Black		Not
20_9234-T28	20_9234	28	M	20	Non-Hispanic	Black		Not
20_9234-T42	20_9234	42	M	20	Non-Hispanic	Black		Detected	28.995	27.28	27.555
20_9234-T49	20_9234	49	M	20	Non-Hispanic	Black		Detected	34.98		34.43
20_9234-T53	20_9234	53	M	20	Non-Hispanic	Black		Not
20_9234-T56	20_9234	56	M	20	Non-Hispanic	Black		Not
20_9234-T91	20_9234	91	M	20	Non-Hispanic	Black		Not
20_8586-T00	20_8586	00	M	27	Non-Hispanic	White		Not
20_8586-T07	20_8586	07	M	27	Non-Hispanic	White		Not
20_8586-T14	20_8586	14	M	27	Non-Hispanic	White		Not
20_8586-T28	20_8586	28	M	27	Non-Hispanic	White		Not
20_8586-T39	20_8586	39	M	27	Non-Hispanic	White		Detected	16.18	15.35	14.425
20_8586-T42	20_8586	42	M	27	Non-Hispanic	White	subj_fvr;chill;rn_nose;sob;diarr	Detected	22.68	24.37	23.72
20_8586-T46	20_8586	46	M	27	Non-Hispanic	White		Detected	31.88		33.19
20_8586-T49	20_8586	49	M	27	Non-Hispanic	White		Detected	35.13		36.9
20_8586-T53	20_8586	53	M	27	Non-Hispanic	White		Not
20_8586-T56	20_8586	56	M	27	Non-Hispanic	White		Problems:Inconclusive ran twice. New sample required
20_8122-T00	20_8122	00	M	20	Non-Hispanic	White		Not
20_8122-T07	20_8122	07	M	20	Non-Hispanic	White		Not
20_8122-T14	20_8122	14	M	20	Non-Hispanic	White		Not
20_8122-T42	20_8122	42	M	20	Non-Hispanic	White		Detected	24.425	25.455	24.88
20_8122-T49	20_8122	49	M	20	Non-Hispanic	White		Detected	33.115		33.285
20_8122-T53	20_8122	53	M	20	Non-Hispanic	White		Not
20_8122-T56	20_8122	56	M	20	Non-Hispanic	White		Not
20_8122-T91	20_8122	91	M	20	Non-Hispanic	White		Not
20_8167-T00	20_8167	00	M	26	Hispanic	Black		Not
20_8167-T07	20_8167	07	M	26	Hispanic	Black		Not
20_8167-T14	20_8167	14	M	26	Hispanic	Black		Not
20_8167-T28	20_8167	28	M	26	Hispanic	Black		Detected	24.935	25.005	25.22
20_8167-T42	20_8167	42	M	26	Hispanic	Black		Detected	22.185	19.725	28.195
20_8167-T49	20_8167	49	M	26	Hispanic	Black		Detected	32.425	32.325	32.35
20_8167-T53	20_8167	53	M	26	Hispanic	Black		Not
20_8167-T56	20_8167	56	M	26	Hispanic	Black		Not
20_8167-T91	20_8167	91	M	26	Hispanic	Black		Not
20_7252-T00	20_7252	00	F	19	Hispanic	AI/AN
20_7252-T28	20_7252	28	F	19	Hispanic	AI/AN		Detected	23.65	21.285	22.095
20_7252-T32	20_7252	32	F	19	Hispanic	AI/AN	fvr;subj_fvr;chill;msk;fatigue;rn_nose;cough;sob	Detected	24.19	26.885	24.89
20_7252-T35	20_7252	35	F	19	Hispanic	AI/AN	subj_fvr;msk;fatigue;rn_nose;throat;cough;sob;headache;taste	Detected	27.1	27.115	26.06
20_7252-T39	20_7252	39	F	19	Hispanic	AI/AN		Detected	32.385	33.82	30.05
20_7252-T42	20_7252	42	F	19	Hispanic	AI/AN	msk;cough	Detected	32.28
20_7252-T49	20_7252	49	F	19	Hispanic	AI/AN	cough	Detected	32.575		33.325
20_7252-T56	20_7252	56	F	19	Hispanic	AI/AN		Not
20_7252-T63	20_7252	63	F	19	Hispanic	AI/AN		Not
20_9469-T00	20_9469	00	F	18				Not
20_9469-T07	20_9469	07	F	18				Not
20_9469-T14	20_9469	14	F	18				Not
20_9469-T28	20_9469	28	F	18				Not
20_9469-T42	20_9469	42	F	18				Not
20_9469-T56	20_9469	56	F	18				Not
20_8299-T00	20_8299	00	F	18	Hispanic	White		Not
20_8299-T07	20_8299	07	F	18	Hispanic	White		Not
20_8299-T14	20_8299	14	F	18	Hispanic	White		Not
20_8299-T28	20_8299	28	F	18	Hispanic	White		Not
20_8299-T42	20_8299	42	F	18	Hispanic	White		Not
20_8299-T56	20_8299	56	F	18	Hispanic	White		Not
20_5997-T00	20_5997	00	F	18	Non-Hispanic	White		Not
20_5997-T07	20_5997	07	F	18	Non-Hispanic	White		Not
20_5997-T14	20_5997	14	F	18	Non-Hispanic	White		Not
20_5997-T28	20_5997	28	F	18	Non-Hispanic	White		Not
20_5997-T42	20_5997	42	F	18	Non-Hispanic	White		Not
20_5997-T56	20_5997	56	F	18	Non-Hispanic	White		Not
20_9751-T00	20_9751	00	F	18		White		Not
20_9751-T07	20_9751	07	F	18		White		Not
20_9751-T14	20_9751	14	F	18		White		Not
20_9751-T28	20_9751	28	F	18		White		Not
20_9751-T42	20_9751	42	F	18		White		Not
20_9751-T56	20_9751	56	F	18		White		Not
20_6542-T00	20_6542	00	M	18		White		Not
20_6542-T07	20_6542	07	M	18		White		Not
20_6542-T14	20_6542	14	M	18		White		Not
20_6542-T28	20_6542	28	M	18		White		Not
20_6542-T42	20_6542	42	M	18		White		Not
20_6542-T56	20_6542	56	M	18		White		Not
20_9723-T00	20_9723	00	M	20	Hispanic	Black		Not
20_9723-T07	20_9723	07	M	20	Hispanic	Black		Not
20_9723-T14	20_9723	14	M	20	Hispanic	Black		Not
20_9723-T28	20_9723	28	M	20	Hispanic	Black		Not
20_9723-T42	20_9723	42	M	20	Hispanic	Black		Not
20_9723-T56	20_9723	56	M	20	Hispanic	Black		Not
20_5737-T00	20_5737	00	M	19	Non-Hispanic	White		Not
20_5737-T07	20_5737	07	M	19	Non-Hispanic	White		Not
20_5737-T14	20_5737	14	M	19	Non-Hispanic	White		Not
20_5737-T28	20_5737	28	M	19	Non-Hispanic	White		Not
20_5737-T42	20_5737	42	M	19	Non-Hispanic	White	rn_nose	Not
20_5737-T56	20_5737	56	M	19	Non-Hispanic	White		Not
20_6303-T00	20_6303	00	M	19				Not
20_6303-T07	20_6303	07	M	19				Not
20_6303-T14	20_6303	14	M	19				Not
20_6303-T28	20_6303	28	M	19				Not
20_6303-T42	20_6303	42	M	19				Not
20_6303-T56	20_6303	56	M	19				Not
20_6009-T00	20_6009	00	M	18	Non-Hispanic	White		Not
20_6009-T07	20_6009	07	M	18	Non-Hispanic	White		Not
20_6009-T14	20_6009	14	M	18	Non-Hispanic	White		Not
20_6009-T42	20_6009	42	M	18	Non-Hispanic	White		Not
20_6009-T56	20_6009	56	M	18	Non-Hispanic	White		Not
20_8935-T00	20_8935	00	M	19	Non-Hispanic	White		Not
20_8935-T07	20_8935	07	M	19	Non-Hispanic	White		Not
20_8935-T14	20_8935	14	M	19	Non-Hispanic	White		Not
20_8935-T28	20_8935	28	M	19	Non-Hispanic	White		Not
20_8935-T42	20_8935	42	M	19	Non-Hispanic	White		Not
20_8935-T56	20_8935	56	M	19	Non-Hispanic	White		Not
20_9305-T00	20_9305	00	M	20	Non-Hispanic	White		Not
20_9305-T07	20_9305	07	M	20	Non-Hispanic	White		Not
20_9305-T14	20_9305	14	M	20	Non-Hispanic	White		Not
20_9305-T28	20_9305	28	M	20	Non-Hispanic	White		Not
20_9305-T42	20_9305	42	M	20	Non-Hispanic	White		Not
20_9305-T56	20_9305	56	M	20	Non-Hispanic	White		Not
20_8564-T00	20_8564	00	M	19	Hispanic	White		Not
20_8564-T07	20_8564	07	M	19	Hispanic	White		Not
20_8564-T14	20_8564	14	M	19	Hispanic	White		Not
20_8564-T28	20_8564	28	M	19	Hispanic	White		Not
20_8564-T42	20_8564	42	M	19	Hispanic	White		Not
20_8564-T56	20_8564	56	M	19	Hispanic	White		Not
20_9874-T00	20_9874	00	M	21	Non-Hispanic	White		Not
20_9874-T07	20_9874	07	M	21	Non-Hispanic	White		Not
20_9874-T14	20_9874	14	M	21	Non-Hispanic	White		Not
20_9874-T28	20_9874	28	M	21	Non-Hispanic	White		Not
20_9874-T42	20_9874	42	M	21	Non-Hispanic	White		Not
20_9874-T56	20_9874	56	M	21	Non-Hispanic	White		Not
20_9975-T00	20_9975	00	M	20	Non-Hispanic	White		Not
20_9975-T07	20_9975	07	M	20	Non-Hispanic	White		Not
20_9975-T14	20_9975	14	M	20	Non-Hispanic	White		Not
20_9975-T28	20_9975	28	M	20	Non-Hispanic	White		Not
20_9975-T42	20_9975	42	M	20	Non-Hispanic	White		Not
20_9975-T56	20_9975	56	M	20	Non-Hispanic	White		Not
20_9034-T00	20_9034	00	M	18	Non-Hispanic	Multi-racial		Not
20_9034-T07	20_9034	07	M	18	Non-Hispanic	Multi-racial		Not
20_9034-T14	20_9034	14	M	18	Non-Hispanic	Multi-racial		Not
20_9034-T28	20_9034	28	M	18	Non-Hispanic	Multi-racial		Not
20_9034-T42	20_9034	42	M	18	Non-Hispanic	Multi-racial		Not
20_9034-T56	20_9034	56	M	18	Non-Hispanic	Multi-racial		Not
20_9034-T74	20_9034	74	M	18	Non-Hispanic	Multi-racial	fvr;subj_fvr;chill;msk;fatigue;rn_nose;cough	Detected	21.865	21.44	20.85
20_9034-T77	20_9034	77	M	18	Non-Hispanic	Multi-racial	fvr;subj_fvr;chill;msk;fatigue;cough	Detected	31.35	31.395	29.16
20_8505-T00	20_8505	00	M	22	Non-Hispanic			Not
20_8505-T07	20_8505	07	M	22	Non-Hispanic			Not
20_8505-T14	20_8505	14	M	22	Non-Hispanic			Not
20_8505-T28	20_8505	28	M	22	Non-Hispanic			Not
20_8505-T42	20_8505	42	M	22	Non-Hispanic			Not
20_8505-T56	20_8505	56	M	22	Non-Hispanic			Not
20_8119-T00	20_8119	00	M	20	Hispanic	White		Not
20_8119-T07	20_8119	07	M	20	Hispanic	White		Not
20_8119-T14	20_8119	14	M	20	Hispanic	White		Not
20_8119-T28	20_8119	28	M	20	Hispanic	White		Not
20_8119-T42	20_8119	42	M	20	Hispanic	White		Not
20_8119-T56	20_8119	56	M	20	Hispanic	White		Not
20_6932-T00	20_6932	00	M	19		Black		Not
20_6932-T07	20_6932	07	M	19		Black		Not
20_6932-T14	20_6932	14	M	19		Black		Not
20_6932-T28	20_6932	28	M	19		Black		Not
20_6932-T42	20_6932	42	M	19		Black		Not
20_6932-T56	20_6932	56	M	19		Black		Not
20_7899-T00	20_7899	00	M	19	Non-Hispanic	White		Not
20_7899-T07	20_7899	07	M	19	Non-Hispanic	White		Not
20_7899-T14	20_7899	14	M	19	Non-Hispanic	White		Not
20_7899-T28	20_7899	28	M	19	Non-Hispanic	White		Not
20_7899-T42	20_7899	42	M	19	Non-Hispanic	White		Not
20_7899-T56	20_7899	56	M	19	Non-Hispanic	White		Not
20_8590-T00	20_8590	00	M	18	Hispanic			Not
20_8590-T07	20_8590	07	M	18	Hispanic			Not
20_8590-T14	20_8590	14	M	18	Hispanic			Not
20_8590-T28	20_8590	28	M	18	Hispanic			Not
20_8590-T42	20_8590	42	M	18	Hispanic			Not
20_8590-T56	20_8590	56	M	18	Hispanic			Not
20_8590-T74	20_8590	74	M	18	Hispanic		chill;msk;fatigue;rn_nose;throat;cough;sob;nv;headache;taste;abd;diarr	Detected	24.84	24.065	23.99
20_8590-T77	20_8590	77	M	18	Hispanic		msk;fatigue;cough;headache;taste	Detected	32.45
20_8590-T81	20_8590	81	M	18	Hispanic
20_8590-T84	20_8590	84	M	18	Hispanic			Not
20_6803-T00	20_6803	00	M	24	Non-Hispanic	White		Not
20_6803-T07	20_6803	07	M	24	Non-Hispanic	White		Not
20_6803-T14	20_6803	14	M	24	Non-Hispanic	White		Not
20_6803-T28	20_6803	28	M	24	Non-Hispanic	White		Not
20_6803-T42	20_6803	42	M	24	Non-Hispanic	White		Not
20_6803-T56	20_6803	56	M	24	Non-Hispanic	White		Not
20_6803-T70	20_6803	70	M	24	Non-Hispanic	White	subj_fvr;chill;msk;fatigue;rn_nose;headache;taste	Detected	20.46	20.75	20.27
20_6803-T74	20_6803	74	M	24	Non-Hispanic	White		Detected	23.945	23.535	22.91
20_5483-T00	20_5483	00	M	18	Non-Hispanic	White		Not
20_5483-T07	20_5483	07	M	18	Non-Hispanic	White		Not
20_5483-T14	20_5483	14	M	18	Non-Hispanic	White		Not
20_5483-T28	20_5483	28	M	18	Non-Hispanic	White		Not
20_5483-T42	20_5483	42	M	18	Non-Hispanic	White	rn_nose;throat;cough	Not
20_5483-T56	20_5483	56	M	18	Non-Hispanic	White		Not
20_5483-T74	20_5483	74	M	18	Non-Hispanic	White	subj_fvr;chill;msk;fatigue;sob;nv	Detected	23.305	23.325	23.17
20_5483-T77	20_5483	77	M	18	Non-Hispanic	White		Not
20_5483-T84	20_5483	84	M	18	Non-Hispanic	White		Not
20_8866-T00	20_8866	00	M	19		Asian		Not
20_8866-T07	20_8866	07	M	19		Asian		Not
20_8866-T14	20_8866	14	M	19		Asian		Not
20_8866-T28	20_8866	28	M	19		Asian		Not
20_8866-T42	20_8866	42	M	19		Asian		Not
20_8866-T56	20_8866	56	M	19		Asian		Not
20_8866-T70	20_8866	70	M	19		Asian	fvr;chill;msk;rn_nose;throat;headache;diarr	Detected	15.965	15.875	15.77
20_8866-T74	20_8866	74	M	19		Asian		Detected	28.045	25.35	27.215
20_6215-T00	20_6215	00	M	24	Non-Hispanic	White		Not
20_6215-T07	20_6215	07	M	24	Non-Hispanic	White		Not
20_6215-T14	20_6215	14	M	24	Non-Hispanic	White		Not
20_6215-T28	20_6215	28	M	24	Non-Hispanic	White		Not
20_6215-T42	20_6215	42	M	24	Non-Hispanic	White		Not
20_6215-T56	20_6215	56	M	24	Non-Hispanic	White		Not
20_6215-T70	20_6215	70	M	24	Non-Hispanic	White	fvr;subj_fvr;chill;msk;fatigue	Detected	17.795	18.05	17.975
20_6215-T74	20_6215	74	M	24	Non-Hispanic	White		Detected	23.505	22.485	21.795
20_7671-T00	20_7671	00	M	26				Not
20_7671-T07	20_7671	07	M	26				Not
20_7671-T14	20_7671	14	M	26				Not
20_7671-T28	20_7671	28	M	26				Not
20_7671-T42	20_7671	42	M	26				Not
20_7671-T56	20_7671	56	M	26				Not
20_6195-T00	20_6195	00	M	22	Non-Hispanic	White		Not
20_6195-T07	20_6195	07	M	22	Non-Hispanic	White		Not
20_6195-T14	20_6195	14	M	22	Non-Hispanic	White		Not
20_6195-T28	20_6195	28	M	22	Non-Hispanic	White		Not
20_6195-T42	20_6195	42	M	22	Non-Hispanic	White		Not
20_6195-T56	20_6195	56	M	22	Non-Hispanic	White	throat	Not
20_6195-T74	20_6195	74	M	22	Non-Hispanic	White	subj_fvr;chill;msk;fatigue;cough;sob;headache;diarr	Detected	18.86	19.71	19.47
20_6195-T77	20_6195	77	M	22	Non-Hispanic	White	subj_fvr;chill;msk;fatigue;cough;sob;headache;diarr	Detected	30.85	32.785	30.54
20_6195-T81	20_6195	81	M	22	Non-Hispanic	White
20_6195-T84	20_6195	84	M	22	Non-Hispanic	White	fatigue;sob	Detected	32.66	36.525	33.64
20_6957-T00	20_6957	00	M	23	Non-Hispanic	Black		Not
20_6957-T07	20_6957	07	M	23	Non-Hispanic	Black		Not
20_6957-T14	20_6957	14	M	23	Non-Hispanic	Black		Not
20_6957-T28	20_6957	28	M	23	Non-Hispanic	Black		Not
20_6957-T42	20_6957	42	M	23	Non-Hispanic	Black		Not
20_6957-T56	20_6957	56	M	23	Non-Hispanic	Black		Not
20_6957-T74	20_6957	74	M	23	Non-Hispanic	Black	subj_fvr;chill;msk;fatigue;nv;headache	Detected	24.385	24.095	24.13
20_6957-T77	20_6957	77	M	23	Non-Hispanic	Black	chill;msk;fatigue;sob;headache	Not
20_6957-T81	20_6957	81	M	23	Non-Hispanic	Black
20_6957-T84	20_6957	84	M	23	Non-Hispanic	Black		Detected	36.65	35.04
20_9047-T00	20_9047	00	M	19	Hispanic	White		Not
20_9047-T07	20_9047	07	M	19	Hispanic	White		Not
20_9047-T14	20_9047	14	M	19	Hispanic	White		Not
20_9047-T28	20_9047	28	M	19	Hispanic	White		Not
20_9047-T42	20_9047	42	M	19	Hispanic	White		Not
20_9047-T56	20_9047	56	M	19	Hispanic	White		Not
20_9047-T74	20_9047	74	M	19	Hispanic	White	chill;msk;fatigue;rn_nose;cough	Detected	24.09	25.565	25.055
20_9047-T77	20_9047	77	M	19	Hispanic	White	msk;fatigue;rn_nose;cough	Detected	34.645	34.035
20_9047-T81	20_9047	81	M	19	Hispanic	White
20_9047-T84	20_9047	84	M	19	Hispanic	White	cough	Not
20_9359-T00	20_9359	00	M	20	Non-Hispanic	White		Not
20_9359-T07	20_9359	07	M	20	Non-Hispanic	White		Not
20_9359-T14	20_9359	14	M	20	Non-Hispanic	White		Not
20_9359-T28	20_9359	28	M	20	Non-Hispanic	White		Not
20_9359-T42	20_9359	42	M	20	Non-Hispanic	White		Not
20_9359-T56	20_9359	56	M	20	Non-Hispanic	White		Not
20_9359-T74	20_9359	74	M	20	Non-Hispanic	White	subj_fvr;chill;msk;fatigue;cough;sob;nv;headache;abd	Detected	16.02	15.645	15.395
20_9359-T77	20_9359	77	M	20	Non-Hispanic	White	fvr;subj_fvr;chill;msk;fatigue;cough;nv;headache	Detected	24.03	24.35	23.445
20_9359-T81	20_9359	81	M	20	Non-Hispanic	White
20_9359-T84	20_9359	84	M	20	Non-Hispanic	White		Detected	34.81	33.95	34.22
20_7431-T00	20_7431	00	F	19	Hispanic	White		Not
20_7431-T07	20_7431	07	F	19	Hispanic	White		Not
20_7431-T14	20_7431	14	F	19	Hispanic	White		Not
20_7431-T28	20_7431	28	F	19	Hispanic	White		Not
20_7431-T42	20_7431	42	F	19	Hispanic	White		Not
20_7431-T56	20_7431	56	F	19	Hispanic	White		Not
20_7431-T84	20_7431	84	F	19	Hispanic	White	fatigue;rn_nose;cough;sob;taste;abd	Detected	33.04	32.535	31.655
20_7431-T91	20_7431	91	F	19	Hispanic	White		Not
20_7382-T00	20_7382	00	M	23	Non-Hispanic	Asian		Not
20_7382-T07	20_7382	07	M	23	Non-Hispanic	Asian		Not
20_7382-T14	20_7382	14	M	23	Non-Hispanic	Asian		Not
20_7382-T28	20_7382	28	M	23	Non-Hispanic	Asian		Not
20_7382-T42	20_7382	42	M	23	Non-Hispanic	Asian		Not
20_7382-T56	20_7382	56	M	23	Non-Hispanic	Asian		Detected	33.2	33.5	32.135
20_7382-T63	20_7382	63	M	23	Non-Hispanic	Asian		Detected	35.935		32.72
20_7382-T67	20_7382	67	M	23	Non-Hispanic	Asian		Not
20_7382-T70	20_7382	70	M	23	Non-Hispanic	Asian		Not
20_7382-T74	20_7382	74	M	23	Non-Hispanic	Asian
20_9235-T00	20_9235	00	M	22		White		Not
20_9235-T07	20_9235	07	M	22		White		Not
20_9235-T14	20_9235	14	M	22		White		Not
20_9235-T28	20_9235	28	M	22		White		Not
20_9235-T42	20_9235	42	M	22		White		Detected	19.885	20.025	19.08
20_9235-T46	20_9235	46	M	22		White		Detected	31.825	31.615	31.15
20_9235-T49	20_9235	49	M	22		White		Detected	31.87	32.215	32.46
20_9235-T56	20_9235	56	M	22		White		Not
20_7037-T00	20_7037	00	M	19	Hispanic	Black		Not
20_7037-T07	20_7037	07	M	19	Hispanic	Black		Not
20_7037-T14	20_7037	14	M	19	Hispanic	Black		Not
20_7037-T28	20_7037	28	M	19	Hispanic	Black		Not
20_7037-T42	20_7037	42	M	19	Hispanic	Black		Detected	34.25	34.05	33.205
20_7037-T46	20_7037	46	M	19	Hispanic	Black		Detected	20.805	20.84	20.07
20_7037-T49	20_7037	49	M	19	Hispanic	Black		Detected	24.46	25.86	25.255
20_7037-T56	20_7037	56	M	19	Hispanic	Black		Not
20_8349-T00	20_8349	00	M	18		Black		Not
20_8349-T07	20_8349	07	M	18		Black		Not
20_8349-T14	20_8349	14	M	18		Black		Not
20_8349-T28	20_8349	28	M	18		Black		Not
20_8349-T42	20_8349	42	M	18		Black		Detected	33.975	33.75	33.175
20_8349-T46	20_8349	46	M	18		Black		Detected	16.51	17.8	17.46
20_8349-T56	20_8349	56	M	18		Black		Not
20_8349-T70	20_8349	70	M	18		Black		Not
20_8349-T74	20_8349	74	M	18		Black
20_5951-T00	20_5951	00	M	20	Hispanic	White		Not
20_5951-T07	20_5951	07	M	20	Hispanic	White		Not
20_5951-T14	20_5951	14	M	20	Hispanic	White		Not
20_5951-T28	20_5951	28	M	20	Hispanic	White		Not
20_5951-T42	20_5951	42	M	20	Hispanic	White		Not
20_5951-T56	20_5951	56	M	20	Hispanic	White		Detected	29.35	30.75	31.02
20_5951-T63	20_5951	63	M	20	Hispanic	White		Detected	35.525		34.92
20_5951-T67	20_5951	67	M	20	Hispanic	White		Not
20_5951-T70	20_5951	70	M	20	Hispanic	White		Not
20_5951-T74	20_5951	74	M	20	Hispanic	White
20_9701-T00	20_9701	00	M	18	Non-Hispanic	White		Not
20_9701-T07	20_9701	07	M	18	Non-Hispanic	White		Not
20_9701-T14	20_9701	14	M	18	Non-Hispanic	White		Not
20_9701-T28	20_9701	28	M	18	Non-Hispanic	White		Not
20_9701-T42	20_9701	42	M	18	Non-Hispanic	White		Not
20_9701-T56	20_9701	56	M	18	Non-Hispanic	White		Detected	22.1	21.995	20.035
20_9701-T63	20_9701	63	M	18	Non-Hispanic	White		Detected		33.8	28.895
20_9701-T67	20_9701	67	M	18	Non-Hispanic	White		Not
20_9701-T70	20_9701	70	M	18	Non-Hispanic	White		Not
20_9701-T74	20_9701	74	M	18	Non-Hispanic	White
20_8445-T00	20_8445	00	M	21		Black		Not
20_8445-T07	20_8445	07	M	21		Black		Not
20_8445-T14	20_8445	14	M	21		Black		Not
20_8445-T28	20_8445	28	M	21		Black		Not
20_8445-T42	20_8445	42	M	21		Black		Not
20_8445-T56	20_8445	56	M	21		Black		Detected	28.285	29.03	27.34
20_8445-T63	20_8445	63	M	21		Black		Detected	34.04	33.84
20_8445-T67	20_8445	67	M	21		Black		Not
20_8445-T70	20_8445	70	M	21		Black		Not
20_8445-T74	20_8445	74	M	21		Black
20_9914-T00	20_9914	00	M	20		AI/AN		Not
20_9914-T07	20_9914	07	M	20		AI/AN		Not
20_9914-T14	20_9914	14	M	20		AI/AN		Not
20_9914-T28	20_9914	28	M	20		AI/AN		Detected	32.62	31.395	28.09
20_9914-T35	20_9914	35	M	20		AI/AN		Not
20_9914-T39	20_9914	39	M	20		AI/AN		Not
20_9914-T42	20_9914	42	M	20		AI/AN		Not
20_9914-T56	20_9914	56	M	20		AI/AN		Detected	28.95	29.215	27.96
20_9914-T77	20_9914	77	M	20		AI/AN		Not
20_9914-T91	20_9914	91	M	20		AI/AN		Not
20_5988-T00	20_5988	00	M	21	Non-Hispanic	White		Not
20_5988-T07	20_5988	07	M	21	Non-Hispanic	White		Not
20_5988-T14	20_5988	14	M	21	Non-Hispanic	White		Not
20_5988-T28	20_5988	28	M	21	Non-Hispanic	White		Not
20_5988-T42	20_5988	42	M	21	Non-Hispanic	White		Detected	18.595	19.58	19.035
20_5988-T46	20_5988	46	M	21	Non-Hispanic	White		Detected	23.81	24.925	23.99
20_5988-T49	20_5988	49	M	21	Non-Hispanic	White		Detected	24.615	23.845	23.795
20_5988-T56	20_5988	56	M	21	Non-Hispanic	White		Not
20_7223-T00	20_7223	00	M	18	Non-Hispanic	White		Not
20_7223-T07	20_7223	07	M	18	Non-Hispanic	White		Not
20_7223-T14	20_7223	14	M	18	Non-Hispanic	White		Not
20_7223-T28	20_7223	28	M	18	Non-Hispanic	White		Not
20_7223-T42	20_7223	42	M	18	Non-Hispanic	White		Not
20_7223-T56	20_7223	56	M	18	Non-Hispanic	White		Detected	25.36	26.29	24.635
20_7223-T63	20_7223	63	M	18	Non-Hispanic	White	subj_fvr;fatigue;throat;nv;headache;abd	Detected	30.82	31.83	30.84
20_7223-T67	20_7223	67	M	18	Non-Hispanic	White		Detected	27.01	27.53	26.27
20_7223-T70	20_7223	70	M	18	Non-Hispanic	White		Detected	26.135	27.745	26.805
20_7223-T74	20_7223	74	M	18	Non-Hispanic	White
20_8629-T00	20_8629	00	M	22	Non-Hispanic	White	rn_nose;cough	Not
20_8629-T07	20_8629	07	M	22	Non-Hispanic	White		Not
20_8629-T14	20_8629	14	M	22	Non-Hispanic	White	cough	Not
20_8629-T28	20_8629	28	M	22	Non-Hispanic	White	fatigue;rn_nose;throat;cough;nv	Not
20_8629-T42	20_8629	42	M	22	Non-Hispanic	White	subj_fvr;chill;msk;fatigue;rn_nose;throat;cough;nv;headache;abd	Detected	19.035	18.99	18.405
20_8629-T53	20_8629	53	M	22	Non-Hispanic	White	fvr;subj_fvr;chill;msk;fatigue;rn_nose;throat;cough;sob;headache;taste;abd	Not
20_8629-T56	20_8629	56	M	22	Non-Hispanic	White		Not
20_8629-T60	20_8629	60	M	22	Non-Hispanic	White
20_8629-T63	20_8629	63	M	22	Non-Hispanic	White		Not
20_8629-T84	20_8629	84	M	22	Non-Hispanic	White		Not
20_5765-T00	20_5765	00	M	18		White		Not
20_5765-T07	20_5765	07	M	18		White		Not
20_5765-T14	20_5765	14	M	18		White		Not
20_5765-T28	20_5765	28	M	18		White		Not
20_5765-T42	20_5765	42	M	18		White		Detected	18.23	18.83	17.995
20_5765-T46	20_5765	46	M	18		White		Detected	24.815	25.25	24.13
20_5765-T49	20_5765	49	M	18		White		Not
20_5765-T91	20_5765	91	M	18		White		Not
20_7981-T00	20_7981	00	M	18		White		Not
20_7981-T07	20_7981	07	M	18		White		Not
20_7981-T14	20_7981	14	M	18		White		Not
20_7981-T28	20_7981	28	M	18		White		Not
20_7981-T42	20_7981	42	M	18		White		Detected	22.975	24.835	23.505
20_7981-T46	20_7981	46	M	18		White		Detected	27.895	29.57	28.925
20_7981-T49	20_7981	49	M	18		White		Detected	28.755	31.355	31.555
20_7981-T56	20_7981	56	M	18		White		Not
20_7981-T91	20_7981	91	M	18		White		Not
20_8378-T00	20_8378	00	M	21	Hispanic	White		Not
20_8378-T07	20_8378	07	M	21	Hispanic	White		Not
20_8378-T14	20_8378	14	M	21	Hispanic	White		Not
20_8378-T28	20_8378	28	M	21	Hispanic	White		Not
20_8378-T42	20_8378	42	M	21	Hispanic	White	chill;msk;fatigue;throat;cough;headache	Detected	33.185	35.935	34.235
20_8378-T46	20_8378	46	M	21	Hispanic	White	cough	Problems:Inconclusive ran twice. New sample required
20_8378-T56	20_8378	56	M	21	Hispanic	White		Not
20_8378-T84	20_8378	84	M	21	Hispanic	White		Not
20_8378-T91	20_8378	91	M	21	Hispanic	White
20_8378-T98	20_8378	98	M	21	Hispanic	White		Not
20_6132-T00	20_6132	00	M	22	Hispanic	White		Not
20_6132-T07	20_6132	07	M	22	Hispanic	White
20_6132-T14	20_6132	14	M	22	Hispanic	White		Not
20_6132-T28	20_6132	28	M	22	Hispanic	White		Not
20_6132-T39	20_6132	39	M	22	Hispanic	White	chill;msk;fatigue;cough;headache;other_spec	Detected	14.28	16.135	15.575
20_6132-T42	20_6132	42	M	22	Hispanic	White	chill;msk;fatigue;headache	Not
20_6132-T46	20_6132	46	M	22	Hispanic	White		Detected	34.62	34.99
20_6132-T49	20_6132	49	M	22	Hispanic	White		Not
20_6132-T56	20_6132	56	M	22	Hispanic	White		Not
20_6132-T84	20_6132	84	M	22	Hispanic	White		Not
20_6132-T91	20_6132	91	M	22	Hispanic	White
20_6132-T98	20_6132	98	M	22	Hispanic	White		Not
20_6956-T00	20_6956	00	M	22	Hispanic	Multi-racial		Not
20_6956-T07	20_6956	07	M	22	Hispanic	Multi-racial		Not
20_6956-T14	20_6956	14	M	22	Hispanic	Multi-racial		Not
20_6956-T28	20_6956	28	M	22	Hispanic	Multi-racial		Not
20_6956-T42	20_6956	42	M	22	Hispanic	Multi-racial		Detected	18.54	19.925	18.835
20_6956-T46	20_6956	46	M	22	Hispanic	Multi-racial		Detected	24.995	25.8	25.095
20_6956-T49	20_6956	49	M	22	Hispanic	Multi-racial		Detected	26.705	28.605	29.035
20_6956-T56	20_6956	56	M	22	Hispanic	Multi-racial		Not
20_8800-T00	20_8800	00	M	20		White		Not
20_8800-T07	20_8800	07	M	20		White		Not
20_8800-T14	20_8800	14	M	20		White		Not
20_8800-T28	20_8800	28	M	20		White		Not
20_8800-T42	20_8800	42	M	20		White		Detected	21.35	22.6	21.77
20_8800-T46	20_8800	46	M	20		White		Detected	24.25	24.455	23.925
20_8800-T49	20_8800	49	M	20		White		Detected	31.105	31.885	31.49
20_8800-T56	20_8800	56	M	20		White		Not
20_8800-T91	20_8800	91	M	20		White		Not
20_5910-T00	20_5910	00	M	18	Non-Hispanic	Black		Not
20_5910-T07	20_5910	07	M	18	Non-Hispanic	Black		Not
20_5910-T14	20_5910	14	M	18	Non-Hispanic	Black		Not
20_5910-T28	20_5910	28	M	18	Non-Hispanic	Black		Not
20_5910-T42	20_5910	42	M	18	Non-Hispanic	Black		Detected	27	27.63	26.965
20_5910-T46	20_5910	46	M	18	Non-Hispanic	Black		Detected	24.725	25.315	24.61
20_5910-T49	20_5910	49	M	18	Non-Hispanic	Black		Detected	33.275		31.72
20_5910-T56	20_5910	56	M	18	Non-Hispanic	Black		Not
20_5910-T91	20_5910	91	M	18	Non-Hispanic	Black		Not
20_7084-T00	20_7084	00	M	19	Hispanic	White		Not
20_7084-T07	20_7084	07	M	19	Hispanic	White		Not
20_7084-T14	20_7084	14	M	19	Hispanic	White		Not
20_7084-T28	20_7084	28	M	19	Hispanic	White		Not
20_7084-T42	20_7084	42	M	19	Hispanic	White		Detected	20.86	21.465	20.84
20_7084-T46	20_7084	46	M	19	Hispanic	White		Detected	25.405	26.69	26.335
20_7084-T49	20_7084	49	M	19	Hispanic	White		Detected	30.46	29.9	30.18
20_7084-T56	20_7084	56	M	19	Hispanic	White		Not
20_7084-T91	20_7084	91	M	19	Hispanic	White		Not
20_8017-T00	20_8017	00	M	18	Hispanic			Not
20_8017-T07	20_8017	07	M	18	Hispanic			Not
20_8017-T14	20_8017	14	M	18	Hispanic			Not
20_8017-T28	20_8017	28	M	18	Hispanic			Not
20_8017-T42	20_8017	42	M	18	Hispanic			Detected	17.795	19.925	19.005
20_8017-T46	20_8017	46	M	18	Hispanic			Detected	26.665	26.71	25.135
20_8017-T49	20_8017	49	M	18	Hispanic			Not
20_8017-T56	20_8017	56	M	18	Hispanic			Detected	31.075	33.39	32.42
20_5932-T00	20_5932	00	M	18	Hispanic	White		Not
20_5932-T07	20_5932	07	M	18	Hispanic	White		Not
20_5932-T14	20_5932	14	M	18	Hispanic	White		Not
20_5932-T28	20_5932	28	M	18	Hispanic	White		Not
20_5932-T42	20_5932	42	M	18	Hispanic	White		Detected	18.885	19.62	19.085
20_5932-T46	20_5932	46	M	18	Hispanic	White		Detected	23.745	25.12	24.635
20_5932-T49	20_5932	49	M	18	Hispanic	White		Detected	26.92	27.65	28.28
20_5932-T56	20_5932	56	M	18	Hispanic	White		Not
20_5932-T91	20_5932	91	M	18	Hispanic	White		Not
20_6962-T00	20_6962	00	M	20	Non-Hispanic	Multi-racial		Not
20_6962-T07	20_6962	07	M	20	Non-Hispanic	Multi-racial		Not
20_6962-T14	20_6962	14	M	20	Non-Hispanic	Multi-racial		Not
20_6962-T28	20_6962	28	M	20	Non-Hispanic	Multi-racial		Detected	27.615	28.525	28.675
20_6962-T35	20_6962	35	M	20	Non-Hispanic	Multi-racial		Detected	30.32	29.37	31.045
20_6962-T39	20_6962	39	M	20	Non-Hispanic	Multi-racial		Detected	18.015	19.99	18.705
20_6962-T42	20_6962	42	M	20	Non-Hispanic	Multi-racial		Detected	22.57	23.48	22.4
20_6962-T56	20_6962	56	M	20	Non-Hispanic	Multi-racial		Not
20_6962-T77	20_6962	77	M	20	Non-Hispanic	Multi-racial		Not
20_6962-T91	20_6962	91	M	20	Non-Hispanic	Multi-racial		Not
20_9415-T00	20_9415	00	M	18		White		Not
20_9415-T07	20_9415	07	M	18		White		Not
20_9415-T14	20_9415	14	M	18		White		Not
20_9415-T28	20_9415	28	M	18		White		Detected	33.14		35.535
20_9415-T35	20_9415	35	M	18		White		Not
20_9415-T42	20_9415	42	M	18		White	chill;fatigue;rn_nose;throat;cough;sob;headache;taste	Detected	19.28	19.96	19.565
20_9415-T46	20_9415	46	M	18		White	chill;fatigue;rn_nose;throat;cough;sob;headache;taste	Detected	30.56	30.96	31.155
20_9415-T49	20_9415	49	M	18		White	chill;fatigue;throat;headache	Problems:Inconclusive	31.755	29.065	31.125
20_9415-T56	20_9415	56	M	18		White		Not
20_9415-T77	20_9415	77	M	18		White		Not
20_9241-T00	20_9241	00	M	22		White		Not
20_9241-T07	20_9241	07	M	22		White		Not
20_9241-T14	20_9241	14	M	22		White		Not
20_9241-T28	20_9241	28	M	22		White		Not
20_9241-T39	20_9241	39	M	22		White	subj_fvr;chill;msk;fatigue;throat;cough;headache	Detected	18.98	20.63	20.37
20_9241-T42	20_9241	42	M	22		White	chill;msk;fatigue;throat;cough;sob;headache	Detected	30.77	31.49	30.35
20_9241-T46	20_9241	46	M	22		White	msk;fatigue;throat;cough;headache	Detected	34.81	34.775
20_9241-T49	20_9241	49	M	22		White	fatigue	Detected	32.775		32.915
20_9241-T56	20_9241	56	M	22		White		Not
20_9241-T84	20_9241	84	M	22		White		Not
20_9241-T91	20_9241	91	M	22		White
20_9241-T98	20_9241	98	M	22		White		Not
20_7202-T00	20_7202	00	M	19	Hispanic			Not
20_7202-T07	20_7202	07	M	19	Hispanic			Not
20_7202-T14	20_7202	14	M	19	Hispanic			Not
20_7202-T28	20_7202	28	M	19	Hispanic			Not
20_7202-T42	20_7202	42	M	19	Hispanic			Detected	25.57	26.68	25.425
20_7202-T46	20_7202	46	M	19	Hispanic			Detected	29.54	30.24	29.865
20_7202-T49	20_7202	49	M	19	Hispanic			Detected	29.975	31	32.06
20_7202-T56	20_7202	56	M	19	Hispanic			Not
20_5911-T00	20_5911	00	M	19	Hispanic	White		Not
20_5911-T07	20_5911	07	M	19	Hispanic	White		Not
20_5911-T14	20_5911	14	M	19	Hispanic	White		Not
20_5911-T28	20_5911	28	M	19	Hispanic	White	throat	Detected	22.17	23.945	23.805
20_5911-T35	20_5911	35	M	19	Hispanic	White	fvr;subj_fvr;chill;throat;cough;headache;taste;diarr	Detected	23.92	22.875	23.785
20_5911-T39	20_5911	39	M	19	Hispanic	White	cough;sob;headache;diarr	Detected	34.885
20_5911-T42	20_5911	42	M	19	Hispanic	White		Not
20_5911-T46	20_5911	46	M	19	Hispanic	White	sob;taste	Not
20_5911-T49	20_5911	49	M	19	Hispanic	White		Not
20_5911-T56	20_5911	56	M	19	Hispanic	White		Not
20_5390-T00	20_5390	00	M	18		White		Not
20_5390-T07	20_5390	07	M	18		White		Detected	36.03		34.785
20_5390-T10	20_5390	10	M	18		White	subj_fvr;sob;headache;diarr	Detected	20.48	20.915	20.395
20_5390-T14	20_5390	14	M	18		White	subj_fvr;cough;sob;diarr	Detected	22.445	21.915	21.725
20_5390-T17	20_5390	17	M	18		White	subj_fvr;cough;sob;headache;diarr	Detected	24.33	23.52	23.52
20_5390-T20	20_5390	20	M	18		White		Not
20_5390-T35	20_5390	35	M	18		White		Not
20_5281-T00	20_5281	00	F	18	Non-Hispanic	White	rn_nose	Not
20_5281-T07	20_5281	07	F	18	Non-Hispanic	White		Not
20_5281-T14	20_5281	14	F	18	Non-Hispanic	White		Not
20_5281-T28	20_5281	28	F	18	Non-Hispanic	White		Not
20_5281-T42	20_5281	42	F	18	Non-Hispanic	White	subj_fvr;msk;fatigue;rn_nose;throat;cough;sob;headache;taste	Detected	24.995	24.035	23.01
20_5281-T46	20_5281	46	F	18	Non-Hispanic	White	subj_fvr;msk;fatigue;rn_nose;throat;cough;sob;headache;taste	Detected	26.465	27.18	27.08
20_5281-T49	20_5281	49	F	18	Non-Hispanic	White	msk;fatigue;cough;sob;headache;taste	Detected	29.35	30.93	30.085
20_5281-T56	20_5281	56	F	18	Non-Hispanic	White		Not
20_5281-T84	20_5281	84	F	18	Non-Hispanic	White		Not
20_5281-T98	20_5281	98	F	18	Non-Hispanic	White		Not
20_5340-T00	20_5340	00	M	19	Non-Hispanic	Multi-racial		Not
20_5340-T07	20_5340	07	M	19	Non-Hispanic	Multi-racial		Detected	15.43	12.37	16.015
20_5340-T10	20_5340	10	M	19	Non-Hispanic	Multi-racial		Detected	19.39	20.085	20.365
20_5340-T14	20_5340	14	M	19	Non-Hispanic	Multi-racial		Detected	25.29	24.575	23.99
20_5340-T17	20_5340	17	M	19	Non-Hispanic	Multi-racial		Detected	31.945	30.975	31.83
20_9424-T00	20_9424	00	M	19	Hispanic	White		Not
20_9424-T07	20_9424	07	M	19	Hispanic	White		Detected	24.125	21.765	25.705
20_9424-T10	20_9424	10	M	19	Hispanic	White		Detected	27.385	27.965	27.915
20_9424-T14	20_9424	14	M	19	Hispanic	White		Not
20_9424-T17	20_9424	17	M	19	Hispanic	White		Not
20_9424-T20	20_9424	20	M	19	Hispanic	White		Not
20_9424-T28	20_9424	28	M	19	Hispanic	White		Detected	31.72	33.595	31.755
20_9424-T56	20_9424	56	M	19	Hispanic	White		Not
20_9424-T70	20_9424	70	M	19	Hispanic	White		Not
20_6529-T00	20_6529	00	M	23	Non-Hispanic	White		Not
20_6529-T07	20_6529	07	M	23	Non-Hispanic	White	headache	Not
20_6529-T14	20_6529	14	M	23	Non-Hispanic	White		Not
20_6529-T28	20_6529	28	M	23	Non-Hispanic	White
20_6529-T42	20_6529	42	M	23	Non-Hispanic	White		Detected	24.38	24.85	24.03
20_6529-T49	20_6529	49	M	23	Non-Hispanic	White		Not
20_6529-T53	20_6529	53	M	23	Non-Hispanic	White		Not
20_6529-T56	20_6529	56	M	23	Non-Hispanic	White	msk;fatigue;headache	Not
20_6529-T60	20_6529	60	M	23	Non-Hispanic	White	msk;fatigue;throat;sob;headache;abd	Detected
20_6529-T77	20_6529	77	M	23	Non-Hispanic	White	msk;fatigue;headache	Not
20_6529-T98	20_6529	98	M	23	Non-Hispanic	White		Not
20_5275-T00	20_5275	00	M	18	Hispanic	White		Not
20_5275-T07	20_5275	07	M	18	Hispanic	White		Not
20_5275-T14	20_5275	14	M	18	Hispanic	White		Not
20_5275-T28	20_5275	28	M	18	Hispanic	White		Not
20_5275-T42	20_5275	42	M	18	Hispanic	White		Detected	24.475	25.48	24.87
20_5275-T49	20_5275	49	M	18	Hispanic	White		Detected	24.435	34.875	32.09
20_5275-T53	20_5275	53	M	18	Hispanic	White		Detected	29.09	27.69	27.135
20_5275-T56	20_5275	56	M	18	Hispanic	White		Problems:Inconclusive
20_5275-T60	20_5275	60	M	18	Hispanic	White		Detected	35.5
20_5275-T77	20_5275	77	M	18	Hispanic	White		Not
20_5275-T91	20_5275	91	M	18	Hispanic	White		Not
20_5275-T105	20_5275	05	M	18	Hispanic	White		Not
20_9704-T00	20_9704	00	M	18	Non-Hispanic	White		Not
20_9704-T07	20_9704	07	M	18	Non-Hispanic	White		Not
20_9704-T14	20_9704	14	M	18	Non-Hispanic	White		Not
20_9704-T28	20_9704	28	M	18	Non-Hispanic	White		Not
20_9704-T42	20_9704	42	M	18	Non-Hispanic	White		Not
20_9704-T46	20_9704	46	M	18	Non-Hispanic	White	fatigue;cough;sob;nv;headache	Detected	17.06	17.85	17.475
20_9704-T49	20_9704	49	M	18	Non-Hispanic	White	fatigue;cough;sob;nv;headache	Detected	24.56	26.47	25.655
20_9704-T53	20_9704	53	M	18	Non-Hispanic	White	fatigue;cough;sob;nv;headache	Problems:Inconclusive
20_9704-T56	20_9704	56	M	18	Non-Hispanic	White	fatigue;cough;sob;nv;headache	Not
20_5268-T00	20_5268	00	M	20	Hispanic	Black		Not
20_5268-T07	20_5268	07	M	20	Hispanic	Black		Not
20_5268-T14	20_5268	14	M	20	Hispanic	Black		Not
20_5268-T28	20_5268	28	M	20	Hispanic	Black		Not
20_5268-T42	20_5268	42	M	20	Hispanic	Black		Not
20_5268-T46	20_5268	46	M	20	Hispanic	Black	fvr;subj_fvr;chill;msk;fatigue;cough;sob;headache;taste;abd	Detected	22.39	22.6	21.925
20_5268-T49	20_5268	49	M	20	Hispanic	Black	fvr;subj_fvr;chill;msk;fatigue;cough;sob;headache;taste	Detected	24.03	26.305	24.995
20_5268-T53	20_5268	53	M	20	Hispanic	Black	fvr;subj_fvr;chill;msk;fatigue;cough;sob;headache;taste;abd	Problems:Inconclusive
20_6238-T00	20_6238	00	M	18	Hispanic	White		Not
20_6238-T07	20_6238	07	M	18	Hispanic	White		Not
20_6238-T14	20_6238	14	M	18	Hispanic	White		Not
20_6238-T28	20_6238	28	M	18	Hispanic	White	fatigue	Not
20_6238-T42	20_6238	42	M	18	Hispanic	White		Not
20_6238-T49	20_6238	49	M	18	Hispanic	White	fvr;subj_fvr;chill;msk;fatigue;cough;headache	Detected	20.635	22.42	21.505
20_6238-T53	20_6238	53	M	18	Hispanic	White	fvr;subj_fvr;chill;msk;fatigue;rn_nose;cough;headache	Detected	28.765	27.01	26.655
20_6238-T56	20_6238	56	M	18	Hispanic	White		Detected	29.515	29.165	29.03
20_6238-T60	20_6238	60	M	18	Hispanic	White		Not
20_8968-T00	20_8968	00	M	18	Non-Hispanic	White		Not
20_8968-T07	20_8968	07	M	18	Non-Hispanic	White		Not
20_8968-T14	20_8968	14	M	18	Non-Hispanic	White		Not
20_8968-T28	20_8968	28	M	18	Non-Hispanic	White	chill	Detected	20.235	20.6	21.025
20_8968-T35	20_8968	35	M	18	Non-Hispanic	White	chill;fatigue;throat;cough;sob;nv;diarr	Detected	32.37	35.085	32.355
20_8968-T39	20_8968	39	M	18	Non-Hispanic	White	chill;fatigue;throat;cough;sob	Detected	29.685	31.33	30.455
20_8968-T42	20_8968	42	M	18	Non-Hispanic	White	chill;fatigue;throat;cough;sob	Not
20_8968-T46	20_8968	46	M	18	Non-Hispanic	White		Not
20_8968-T56	20_8968	56	M	18	Non-Hispanic	White		Not
20_8968-T77	20_8968	77	M	18	Non-Hispanic	White		Not
20_7794-T00	20_7794	00	M	18	Non-Hispanic	White		Not
20_7794-T07	20_7794	07	M	18	Non-Hispanic	White		Not
20_7794-T14	20_7794	14	M	18	Non-Hispanic	White		Not
20_7794-T28	20_7794	28	M	18	Non-Hispanic	White		Detected	18.555	18.5	18.915
20_7794-T35	20_7794	35	M	18	Non-Hispanic	White		Detected
20_7794-T39	20_7794	39	M	18	Non-Hispanic	White		Detected
20_7794-T42	20_7794	42	M	18	Non-Hispanic	White		Detected	30.68	31.52	32.075
20_6046-T00	20_6046	00	M	18	Non-Hispanic	White		Not
20_6046-T07	20_6046	07	M	18	Non-Hispanic	White		Not
20_6046-T14	20_6046	14	M	18	Non-Hispanic	White		Not
20_6046-T28	20_6046	28	M	18	Non-Hispanic	White		Detected	18.515	18.125	19.37
20_6046-T32	20_6046	32	M	18	Non-Hispanic	White	fvr;subj_fvr;chill;msk;fatigue;rn_nose;throat;cough;sob;headache;taste;abd	Detected	22.865	22.56	22.015
20_6046-T35	20_6046	35	M	18	Non-Hispanic	White		Detected	29.025	28.72	28.98
20_6046-T39	20_6046	39	M	18	Non-Hispanic	White		Not
20_6046-T42	20_6046	42	M	18	Non-Hispanic	White		Detected	29.025	29.755	29.49
20_6046-T56	20_6046	56	M	18	Non-Hispanic	White		Not
20_8360-T00	20_8360	00	M	18		White		Not
20_8360-T07	20_8360	07	M	18		White		Not
20_8360-T14	20_8360	14	M	18		White		Not
20_8360-T28	20_8360	28	M	18		White		Detected	16.365	16.335	17.55
20_8360-T39	20_8360	39	M	18		White		Detected	28.86	30.255	30.58
20_8360-T42	20_8360	42	M	18		White		Detected	30.76	31.83	31.125
20_8360-T70	20_8360	70	M	18		White		Not
20_9746-T00	20_9746	00	M	18		White		Not
20_9746-T07	20_9746	07	M	18		White		Not
20_9746-T14	20_9746	14	M	18		White		Not
20_9746-T28	20_9746	28	M	18		White		Not
20_9746-T42	20_9746	42	M	18		White		Detected	29.62	29.37	29.72
20_9746-T49	20_9746	49	M	18		White		Detected	36.81
20_9746-T53	20_9746	53	M	18		White		Detected
20_9746-T56	20_9746	56	M	18		White		Not
20_9746-T63	20_9746	63	M	18		White		Not
20_9746-T77	20_9746	77	M	18		White		Not
20_9571-T00	20_9571	00	M	18	Non-Hispanic	White		Not
20_9571-T07	20_9571	07	M	18	Non-Hispanic	White		Not
20_9571-T14	20_9571	14	M	18	Non-Hispanic	White		Not
20_9571-T28	20_9571	28	M	18	Non-Hispanic	White	subj_fvr;chill;msk;fatigue;rn_nose;throat;cough;headache;taste	Detected	23.4	23.96	22.925
20_9571-T32	20_9571	32	M	18	Non-Hispanic	White	fvr;subj_fvr;chill;msk;fatigue;rn_nose;throat;cough;headache	Detected	22.68	22.27	22.505
20_9571-T35	20_9571	35	M	18	Non-Hispanic	White		Detected	31.06	30.52	30.42
20_6349-T00	20_6349	00	M	18	Hispanic	AI/AN		Not
20_6349-T07	20_6349	07	M	18	Hispanic	AI/AN		Not
20_6349-T14	20_6349	14	M	18	Hispanic	AI/AN		Not
20_6349-T28	20_6349	28	M	18	Hispanic	AI/AN		Not
20_6349-T42	20_6349	42	M	18	Hispanic	AI/AN		Detected	33.54	35.645
20_6349-T49	20_6349	49	M	18	Hispanic	AI/AN		Not
20_6349-T53	20_6349	53	M	18	Hispanic	AI/AN		Detected	31.905	35.3
20_6349-T56	20_6349	56	M	18	Hispanic	AI/AN		Not
20_6349-T63	20_6349	63	M	18	Hispanic	AI/AN	msk;fatigue;rn_nose;diarr	Not
20_6349-T77	20_6349	77	M	18	Hispanic	AI/AN	msk;fatigue;abd	Not
20_6250-T00	20_6250	00	M	18		White		Not
20_6250-T07	20_6250	07	M	18		White		Not
20_6250-T14	20_6250	14	M	18		White		Not
20_6250-T28	20_6250	28	M	18		White		Detected	26.495	27.53	26.255
20_6250-T35	20_6250	35	M	18		White		Detected	25.945	25.885	25.825
20_6250-T39	20_6250	39	M	18		White		Detected	33.285	32.61	32.48
20_6250-T42	20_6250	42	M	18		White		Not
20_6250-T49	20_6250	49	M	18		White		Not
20_6250-T77	20_6250	77	M	18		White		Not
20_5300-T00	20_5300	00	M	18	Non-Hispanic	White		Not
20_5300-T07	20_5300	07	M	18	Non-Hispanic	White		Not
20_5300-T14	20_5300	14	M	18	Non-Hispanic	White		Not
20_5300-T28	20_5300	28	M	18	Non-Hispanic	White		Detected	19.97	19.955	18.835
20_5300-T56	20_5300	56	M	18	Non-Hispanic	White
20_5346-T00	20_5346	00	M	18	Non-Hispanic	White		Not
20_5346-T07	20_5346	07	M	18	Non-Hispanic	White		Not
20_5346-T14	20_5346	14	M	18	Non-Hispanic	White		Not
20_5346-T28	20_5346	28	M	18	Non-Hispanic	White		Detected	14.28	15.645	14.48
20_5346-T35	20_5346	35	M	18	Non-Hispanic	White		Detected	26.585	26.44	26.2
20_5346-T39	20_5346	39	M	18	Non-Hispanic	White		Detected	30.6	31.06	30.88
20_5346-T42	20_5346	42	M	18	Non-Hispanic	White		Detected	32.88	35.49	34.12
20_5346-T49	20_5346	49	M	18	Non-Hispanic	White		Not
20_5225-T00	20_5225	00	M	20	Non-Hispanic	Black		Not
20_5225-T07	20_5225	07	M	20	Non-Hispanic	Black		Not
20_5225-T14	20_5225	14	M	20	Non-Hispanic	Black		Not
20_5225-T28	20_5225	28	M	20	Non-Hispanic	Black		Detected	25.435	26.09	25.22
20_5225-T35	20_5225	35	M	20	Non-Hispanic	Black		Detected	19.965	19.855	19.13
20_5225-T39	20_5225	39	M	20	Non-Hispanic	Black		Detected	31.195	31.645	31.39
20_5225-T42	20_5225	42	M	20	Non-Hispanic	Black		Not
20_8015-T00	20_8015	00	M	18		White		Not
20_8015-T07	20_8015	07	M	18		White		Not
20_8015-T14	20_8015	14	M	18		White		Not
20_8015-T28	20_8015	28	M	18		White		Detected	16.795	18.19	17.055
20_8015-T35	20_8015	35	M	18		White		Detected	21.71	21.4	20.84
20_8015-T39	20_8015	39	M	18		White		Not
20_8015-T63	20_8015	63	M	18		White		Not
20_8015-T77	20_8015	77	M	18		White		Not
20_5482-T00	20_5482	00	M	18		White		Not
20_5482-T07	20_5482	07	M	18		White		Not
20_5482-T14	20_5482	14	M	18		White		Not
20_5482-T28	20_5482	28	M	18		White		Not
20_5482-T35	20_5482	35	M	18		White	fvr;subj_fvr;rn_nose;throat;cough;headache	Detected	22.025	21.94	21.725
20_5482-T39	20_5482	39	M	18		White	fvr;cough;sob	Detected	26.075	25.505	25.805
20_5482-T42	20_5482	42	M	18		White	sob	Detected	29.205	30.105	29.575
20_5482-T49	20_5482	49	M	18		White		Detected			33.295
20_5482-T63	20_5482	63	M	18		White		Not
20_5482-T77	20_5482	77	M	18		White		Not
20_7560-T00	20_7560	00	M	18	Non-Hispanic	White		Not
20_7560-T07	20_7560	07	M	18	Non-Hispanic	White		Not
20_7560-T14	20_7560	14	M	18	Non-Hispanic	White		Not
20_7560-T28	20_7560	28	M	18	Non-Hispanic	White		Detected	16.41	17.755	16.405
20_7560-T35	20_7560	35	M	18	Non-Hispanic	White	msk;fatigue;throat;cough;sob;headache	Detected	29.39	29.46	28.915
20_7560-T39	20_7560	39	M	18	Non-Hispanic	White	msk;fatigue;throat;cough;sob	Not
20_7560-T42	20_7560	42	M	18	Non-Hispanic	White		Not
20_7560-T49	20_7560	49	M	18	Non-Hispanic	White		Not
20_7560-T63	20_7560	63	M	18	Non-Hispanic	White		Not
20_7560-T77	20_7560	77	M	18	Non-Hispanic	White		Not
20_7647-T00	20_7647	00	M	19	Non-Hispanic	Black		Not
20_7647-T07	20_7647	07	M	19	Non-Hispanic	Black		Not
20_7647-T14	20_7647	14	M	19	Non-Hispanic	Black		Not
20_7647-T28	20_7647	28	M	19	Non-Hispanic	Black	subj_fvr;msk;fatigue;rn_nose;throat;sob;nv;headache;taste	Detected	19.19	19.925	18.175
20_7647-T32	20_7647	32	M	19	Non-Hispanic	Black	subj_fvr;msk;fatigue;sob;nv;headache;taste	Detected	22.045	21.995	21.56
20_7647-T35	20_7647	35	M	19	Non-Hispanic	Black	msk;fatigue;rn_nose;sob;nv;taste	Detected	23.59	23.38	22.97
20_7647-T39	20_7647	39	M	19	Non-Hispanic	Black	msk;fatigue;rn_nose;throat;sob;nv;taste	Detected	25.945	25.185	25.58
20_7647-T56	20_7647	56	M	19	Non-Hispanic	Black		Not
20_7647-T70	20_7647	70	M	19	Non-Hispanic	Black		Not
20_9943-T00	20_9943	00	M	18		White		Not
20_9943-T07	20_9943	07	M	18		White		Not
20_9943-T14	20_9943	14	M	18		White		Not
20_9943-T28	20_9943	28	M	18		White	chill	Detected	35.695	33.39	32.83
20_9943-T35	20_9943	35	M	18		White		Detected	23.25	23.185	22.91
20_9943-T39	20_9943	39	M	18		White		Not
20_9943-T42	20_9943	42	M	18		White		Not
20_9943-T49	20_9943	49	M	18		White		Not
20_9943-T63	20_9943	63	M	18		White		Not
20_9943-T77	20_9943	77	M	18		White		Not
20_5412-T00	20_5412	00	M	18	Hispanic	White		Not
20_5412-T07	20_5412	07	M	18	Hispanic	White		Not
20_5412-T14	20_5412	14	M	18	Hispanic	White		Not
20_5412-T28	20_5412	28	M	18	Hispanic	White		Detected	14.44	15.4	14.06
20_5412-T35	20_5412	35	M	18	Hispanic	White		Detected	28.95	28.915	28.59
20_5412-T39	20_5412	39	M	18	Hispanic	White		Detected	28.825	29.07	29.385
20_5412-T42	20_5412	42	M	18	Hispanic	White		Not
20_5412-T49	20_5412	49	M	18	Hispanic	White		Not
20_5412-T63	20_5412	63	M	18	Hispanic	White		Not
20_5412-T77	20_5412	77	M	18	Hispanic	White		Not
20_5956-T00	20_5956	00	M	22	Hispanic	White		Not
20_5956-T07	20_5956	07	M	22	Hispanic	White		Not
20_5956-T14	20_5956	14	M	22	Hispanic	White		Not
20_5956-T28	20_5956	28	M	22	Hispanic	White		Detected	28.06	29.305	28.38
20_5956-T35	20_5956	35	M	22	Hispanic	White		Detected	24.975	24.9	24.735
20_5956-T39	20_5956	39	M	22	Hispanic	White		Detected	33.3	33.275	38.04
20_5956-T42	20_5956	42	M	22	Hispanic	White		Detected		34.63	32.7
20_5956-T49	20_5956	49	M	22	Hispanic	White		Not
20_5956-T63	20_5956	63	M	22	Hispanic	White		Not
20_5956-T77	20_5956	77	M	22	Hispanic	White		Not
20_8692-T00	20_8692	00	M	18	Hispanic	Black		Not
20_8692-T07	20_8692	07	M	18	Hispanic	Black		Not
20_8692-T14	20_8692	14	M	18	Hispanic	Black		Not
20_8692-T28	20_8692	28	M	18	Hispanic	Black		Detected
20_8692-T35	20_8692	35	M	18	Hispanic	Black	subj_fvr;fatigue;rn_nose;headache;taste	Detected	23.42	23.145	22.85
20_8692-T39	20_8692	39	M	18	Hispanic	Black	msk;fatigue;rn_nose	Not
20_8692-T42	20_8692	42	M	18	Hispanic	Black		Not
20_8692-T49	20_8692	49	M	18	Hispanic	Black		Not
20_9343-T00	20_9343	00	M	21	Hispanic	White		Not
20_9343-T07	20_9343	07	M	21	Hispanic	White		Not
20_9343-T14	20_9343	14	M	21	Hispanic	White		Not
20_9343-T28	20_9343	28	M	21	Hispanic	White		Detected	26.415	27.34	25.055
20_9343-T35	20_9343	35	M	21	Hispanic	White		Detected	23.48	23.28	22.765
20_9343-T39	20_9343	39	M	21	Hispanic	White		Detected	27.74	28	28.055
20_9343-T42	20_9343	42	M	21	Hispanic	White		Detected	29.77	29.495	29.21
20_9343-T49	20_9343	49	M	21	Hispanic	White		Not
20_9343-T63	20_9343	63	M	21	Hispanic	White		Not
20_9918-T00	20_9918	00	M	18	Non-Hispanic	White		Not
20_9918-T07	20_9918	07	M	18	Non-Hispanic	White		Not
20_9918-T14	20_9918	14	M	18	Non-Hispanic	White		Not
20_9918-T28	20_9918	28	M	18	Non-Hispanic	White	rn_nose;cough	Detected	19.19	20.33	18.615
20_9918-T35	20_9918	35	M	18	Non-Hispanic	White	rn_nose;throat;cough;sob;headache;taste	Detected	32.13	34.97	32.635
20_9918-T39	20_9918	39	M	18	Non-Hispanic	White	fatigue	Detected	33.01
20_9918-T42	20_9918	42	M	18	Non-Hispanic	White		Detected	32.74	35.515	33.205
20_9918-T49	20_9918	49	M	18	Non-Hispanic	White		Detected	35.695	37.245
20_9918-T63	20_9918	63	M	18	Non-Hispanic	White		Not
20_9918-T77	20_9918	77	M	18	Non-Hispanic	White		Not
20_7250-T00	20_7250	00	M	20	Hispanic	White		Not
20_7250-T07	20_7250	07	M	20	Hispanic	White		Not
20_7250-T14	20_7250	14	M	20	Hispanic	White		Not
20_7250-T28	20_7250	28	M	20	Hispanic	White		Detected	23.17	23.9	23.48
20_7250-T35	20_7250	35	M	20	Hispanic	White		Detected	33.615	34.8	34.78
20_7250-T39	20_7250	39	M	20	Hispanic	White		Not
20_7250-T42	20_7250	42	M	20	Hispanic	White		Not
20_7250-T49	20_7250	49	M	20	Hispanic	White		Not
20_7250-T63	20_7250	63	M	20	Hispanic	White	rn_nose	Not
20_7250-T77	20_7250	77	M	20	Hispanic	White		Not
20_9027-T00	20_9027	00	M	18		White		Detected
20_9027-T07	20_9027	07	M	18		White		Not
20_9027-T10	20_9027	10	M	18		White		Not
20_9027-T14	20_9027	14	M	18		White		Not
20_9027-T28	20_9027	28	M	18		White
20_9027-T35	20_9027	35	M	18		White		Not
20_9027-T42	20_9027	42	M	18		White		Not
20_9027-T49	20_9027	49	M	18		White		Not
20_9027-T70	20_9027	70	M	18		White		Not
20_5432-T00	20_5432	00	M	18	Hispanic	White		Not
20_5432-T07	20_5432	07	M	18	Hispanic	White		Not
20_5432-T14	20_5432	14	M	18	Hispanic	White		Not
20_5432-T28	20_5432	28	M	18	Hispanic	White		Not
20_5432-T42	20_5432	42	M	18	Hispanic	White		Not
20_5432-T56	20_5432	56	M	18	Hispanic	White		Not
20_7976-T00	20_7976	00	M	19	Non-Hispanic	White		Not
20_7976-T07	20_7976	07	M	19	Non-Hispanic	White		Not
20_7976-T14	20_7976	14	M	19	Non-Hispanic	White		Not
20_7976-T28	20_7976	28	M	19	Non-Hispanic	White		Not
20_7976-T42	20_7976	42	M	19	Non-Hispanic	White	rn_nose	Not
20_7976-T56	20_7976	56	M	19	Non-Hispanic	White		Not
20_6470-T00	20_6470	00	M	18	Hispanic	White		Not
20_6470-T07	20_6470	07	M	18	Hispanic	White	headache	Detected	26.225	28.84	26.715
20_6470-T10	20_6470	10	M	18	Hispanic	White		Detected
20_6470-T14	20_6470	14	M	18	Hispanic	White		Not
20_6470-T17	20_6470	17	M	18	Hispanic	White		Detected	34.885
20_6470-T56	20_6470	56	M	18	Hispanic	White		Not
20_7359-T00	20_7359	00	M	18	Non-Hispanic	White		Not
20_7359-T07	20_7359	07	M	18	Non-Hispanic	White		Detected	16.465	18.88	16.64
20_7359-T10	20_7359	10	M	18	Non-Hispanic	White		Detected
20_7359-T14	20_7359	14	M	18	Non-Hispanic	White		Detected	32.605	34.12	34.17
20_7359-T17	20_7359	17	M	18	Non-Hispanic	White		Not
20_7359-T56	20_7359	56	M	18	Non-Hispanic	White		Not
20_8291-T00	20_8291	00	M	23	Hispanic	White		Not
20_8291-T07	20_8291	07	M	23	Hispanic	White		Not
20_8291-T14	20_8291	14	M	23	Hispanic	White		Not
20_8291-T28	20_8291	28	M	23	Hispanic	White		Not
20_8291-T42	20_8291	42	M	23	Hispanic	White		Not
20_8291-T56	20_8291	56	M	23	Hispanic	White		Not
20_8048-T00	20_8048	00	M	19	Non-Hispanic	White		Not
20_8048-T07	20_8048	07	M	19	Non-Hispanic	White		Not
20_8048-T14	20_8048	14	M	19	Non-Hispanic	White		Not
20_8048-T28	20_8048	28	M	19	Non-Hispanic	White		Detected
20_8048-T35	20_8048	35	M	19	Non-Hispanic	White		Detected	33.155	36.37
20_8048-T42	20_8048	42	M	19	Non-Hispanic	White		Not
20_8048-T49	20_8048	49	M	19	Non-Hispanic	White		Detected
20_8048-T56	20_8048	56	M	19	Non-Hispanic	White		Not
20_8048-T63	20_8048	63	M	19	Non-Hispanic	White		Not
